# Supplementary material for: 6-[(2-Chloro­pyridin-5-ylmeth­yl)(eth­yl)­azan­yl]-4-(2-fluoro­phen­yl)-1-methyl-5-nitro-1,2,3,4-tetra­hydro­pyridin-2-one
Source: Acta Crystallogr Sect E Struct Rep Online. 2012 Feb 17;68(Pt 3):o753. doi: 10.1107/S1600536812005776 (PMC3295520; doi:10.1107/S1600536812005776)
Supplement: Supplementary file 1 [file e-68-0o753-sup1.cif]

##############################################################################
#                                                                            #
# This CIF contains the data in a paper accepted for publication in          #
# Acta Crystallographica Section E. It conforms to the requirements of       #
# Notes for Authors for Acta Crystallographica Section E, and has been       #
# peer reviewed under the auspices of the IUCr Commission on Journals.       #
#                                                                            #
# Full details of the Crystallographic Information File format               #
# are given in the paper "The Crystallographic Information File (CIF):       #
# a New Standard Archive File for Crystallography" by S. R. Hall, F. H.      #
# Allen and I. D. Brown [Acta Cryst. (1991), A47, 655-685].                  #
#                                                                            #
# The current version of the core CIF dictionary is obtainable from          #
# ftp://ftp.iucr.org/pub/cif_core.dic.                                       #
#                                                                            #
# Software is freely available for graphical display of the structure(s)     #
# in this CIF. For information consult the CIF software page                 #
# http://www.iucr.org/resources/cif/software.                                #
#                                                                            #
# This file may be used for bona fide research purposes within the           #
# scientific community so long as proper attribution is given to the journal # 
# article from which it was obtained.                                        #
#                                                                            #
##############################################################################
data_I
_audit_creation_method     SHELXL-97
_chemical_name_systematic
;
6-[(2-Chloropyridin-5-ylmethyl)(ethyl)azanyl]-4-(2-fluorophenyl)-
1-methyl-5-nitro-1,2,3,4-tetrahydropyridin-2-one
;
_chemical_name_common     ?
_chemical_formula_moiety     'C20 H20 Cl F N4 O3'
_chemical_formula_sum     'C20 H20 Cl F N4 O3'
_chemical_formula_iupac     'C20 H20 Cl F N4 O3'
_chemical_formula_weight     418.85
_chemical_melting_point     ?
_symmetry_cell_setting     triclinic
_symmetry_space_group_name_H-M     'P -1'
_symmetry_space_group_name_Hall     '-P 1'
loop_
    _symmetry_equiv_pos_as_xyz
    'x, y, z'
    '-x, -y, -z'
_cell_length_a     6.750(2)
_cell_length_b     8.262(3)
_cell_length_c     17.853(6)
_cell_angle_alpha     94.981(6)
_cell_angle_beta     91.302(7)
_cell_angle_gamma     100.593(7)
_cell_volume     974.2(6)
_cell_formula_units_Z     2
_cell_measurement_reflns_used     906
_cell_measurement_theta_min     2.29
_cell_measurement_theta_max     19.87
_cell_measurement_temperature     298(2)
_exptl_crystal_description     block
_exptl_crystal_colour     yellow
_exptl_crystal_size_max     0.23
_exptl_crystal_size_mid     0.20
_exptl_crystal_size_min     0.20
_exptl_crystal_density_diffrn     1.428
_exptl_crystal_density_meas     ?
_exptl_crystal_density_method     'not measured'
_exptl_crystal_F_000     436
_exptl_absorpt_coefficient_mu     0.236
_exptl_absorpt_correction_type     multi-scan
_exptl_absorpt_process_details     '(SADABS; Sheldrick, 2003)'
_exptl_absorpt_correction_T_min     0.9378
_exptl_absorpt_correction_T_max     0.9544
_exptl_special_details
;
;
_diffrn_ambient_temperature     298(2)
_diffrn_radiation_type     MoK\a
_diffrn_radiation_wavelength     0.71073
_diffrn_radiation_source     'fine-focus sealed tube'
_diffrn_radiation_monochromator     graphite
_diffrn_measurement_device_type     'Bruker SMART CCD area-detector'
_diffrn_measurement_method     'phi and omega scans'
_diffrn_detector_area_resol_mean     ?
_diffrn_reflns_number     5691
_diffrn_reflns_av_R_equivalents     0.0733
_diffrn_reflns_av_sigmaI/netI     0.1066
_diffrn_reflns_theta_min     2.29
_diffrn_reflns_theta_max     25.00
_diffrn_reflns_theta_full     25.00
_diffrn_measured_fraction_theta_max     0.992
_diffrn_measured_fraction_theta_full     0.992
_diffrn_reflns_limit_h_min     -7
_diffrn_reflns_limit_h_max     8
_diffrn_reflns_limit_k_min     -9
_diffrn_reflns_limit_k_max     9
_diffrn_reflns_limit_l_min     -21
_diffrn_reflns_limit_l_max     16
_diffrn_standards_number     ?
_diffrn_standards_interval_count     ?
_diffrn_standards_interval_time     ?
_diffrn_standards_decay_%     ?
_refine_special_details
;
Refinement of <i>F</i>^2^ against ALL reflections. The weighted <i>R</i>-factor
<i>wR</i> and goodness of fit <i>S</i> are based on <i>F</i>^2^, conventional
<i>R</i>-factors <i>R</i> are based on <i>F</i>, with <i>F</i> set to zero for
negative <i>F</i>^2^. The threshold expression of <i>F</i>^2^ >
\s(<i>F</i>^2^) is used only for calculating <i>R</i>-factors(gt) <i>etc</i>.
and is not relevant to the choice of reflections for refinement.
<i>R</i>-factors based on <i>F</i>^2^ are statistically about twice as large
as those based on <i>F</i>, and <i>R</i>- factors based on ALL data will be
even larger.
;
_reflns_number_total     3391
_reflns_number_gt     1943
_reflns_threshold_expression     I>2sigma(I)
_refine_ls_structure_factor_coef     Fsqd
_refine_ls_matrix_type     full
_refine_ls_R_factor_all     0.1279
_refine_ls_R_factor_gt     0.0696
_refine_ls_wR_factor_gt     0.1273
_refine_ls_wR_factor_ref     0.1514
_refine_ls_goodness_of_fit_ref     0.961
_refine_ls_restrained_S_all     0.961
_refine_ls_number_reflns     3391
_refine_ls_number_parameters     264
_refine_ls_number_restraints     0
_refine_ls_hydrogen_treatment     constr
_refine_ls_weighting_scheme     calc
_refine_ls_weighting_details
                 'calc w=1/[\s^2^(Fo^2^)+(0.0497P)^2^] where P=(Fo^2^+2Fc^2^)/3'
_atom_sites_solution_hydrogens     geom
_atom_sites_solution_primary     direct
_atom_sites_solution_secondary     difmap
_refine_ls_shift/su_max     0.000
_refine_ls_shift/su_mean     0.000
_refine_diff_density_max     0.227
_refine_diff_density_min     -0.250
_refine_ls_extinction_method     none
_refine_ls_extinction_coef     ?
loop_
    _atom_type_symbol
    _atom_type_description
    _atom_type_scat_dispersion_real
    _atom_type_scat_dispersion_imag
    _atom_type_scat_source
    'C' 'C' 0.0033 0.0016
                         'International Tables Vol C Tables 4.2.6.8 and 6.1.1.4'
    'H' 'H' 0.0000 0.0000
                         'International Tables Vol C Tables 4.2.6.8 and 6.1.1.4'
    'N' 'N' 0.0061 0.0033
                         'International Tables Vol C Tables 4.2.6.8 and 6.1.1.4'
    'O' 'O' 0.0106 0.0060
                         'International Tables Vol C Tables 4.2.6.8 and 6.1.1.4'
    'Cl' 'Cl' 0.1484 0.1585
                         'International Tables Vol C Tables 4.2.6.8 and 6.1.1.4'
    'F' 'F' 0.0171 0.0103
                         'International Tables Vol C Tables 4.2.6.8 and 6.1.1.4'
_computing_data_collection     '<i>SMART</i> (Bruker, 2001)'
_computing_cell_refinement     '<i>SMART</i> (Bruker, 2001)'
_computing_data_reduction     '<i>SAINT</i> (Bruker, 2001)'
_computing_structure_solution     '<i>SHELXS97</i> (Sheldrick, 2008)'
_computing_structure_refinement     '<i>SHELXL97</i> (Sheldrick, 2008)'
_computing_molecular_graphics     '<i>SHELXTL</i> (Sheldrick, 2008)'
_computing_publication_material     '<i>SHELXTL</i> (Sheldrick, 2008)'
loop_
    _atom_site_type_symbol
    _atom_site_label
    _atom_site_fract_x
    _atom_site_fract_y
    _atom_site_fract_z
    _atom_site_U_iso_or_equiv
    _atom_site_adp_type
    _atom_site_calc_flag
    _atom_site_refinement_flags
    _atom_site_occupancy
    _atom_site_symmetry_multiplicity
    _atom_site_disorder_assembly
    _atom_site_disorder_group
    Cl Cl1 -0.0482(2) 0.19595(18) 1.06337(7) 0.0963(5) Uani d . 1 1 . .
    F F1 0.0556(4) -0.3141(3) 0.57751(14) 0.0768(8) Uani d . 1 1 . .
    O O1 0.1183(4) 0.3810(3) 0.70839(17) 0.0579(8) Uani d . 1 1 . .
    O O2 0.0164(4) 0.1954(4) 0.61628(17) 0.0745(10) Uani d . 1 1 . .
    O O3 0.4797(4) -0.1603(3) 0.82425(15) 0.0613(8) Uani d . 1 1 . .
    N N1 0.0698(5) 0.3252(5) 0.9407(2) 0.0677(11) Uani d . 1 1 . .
    N N2 0.5075(4) 0.3694(3) 0.76441(15) 0.0358(7) Uani d . 1 1 . .
    N N3 0.5073(4) 0.0931(3) 0.78309(15) 0.0367(7) Uani d . 1 1 . .
    N N4 0.1287(5) 0.2474(4) 0.67181(19) 0.0457(8) Uani d . 1 1 . .
    C C1 0.1333(7) 0.2582(5) 0.9985(2) 0.0579(12) Uani d . 1 1 . .
    C C2 0.3272(8) 0.2367(5) 1.0112(2) 0.0620(13) Uani d . 1 1 . .
    H H2 0.3632 0.1866 1.0528 0.074 Uiso calc R 1 1 . .
    C C3 0.2101(7) 0.3769(5) 0.8917(2) 0.0595(12) Uani d . 1 1 . .
    H H3 0.1690 0.4245 0.8501 0.071 Uiso calc R 1 1 . .
    C C4 0.4110(6) 0.3647(4) 0.8982(2) 0.0431(10) Uani d . 1 1 . .
    C C5 0.4664(6) 0.2921(5) 0.9599(2) 0.0539(11) Uani d . 1 1 . .
    H H5 0.5998 0.2804 0.9669 0.065 Uiso calc R 1 1 . .
    C C6 0.5569(6) 0.4366(4) 0.8427(2) 0.0475(11) Uani d . 1 1 . .
    H H6A 0.5631 0.5553 0.8461 0.057 Uiso calc R 1 1 . .
    H H6B 0.6899 0.4176 0.8567 0.057 Uiso calc R 1 1 . .
    C C7 0.5241(6) 0.4907(4) 0.7083(2) 0.0468(10) Uani d . 1 1 . .
    H H7A 0.4291 0.5638 0.7190 0.056 Uiso calc R 1 1 . .
    H H7B 0.4883 0.4331 0.6588 0.056 Uiso calc R 1 1 . .
    C C8 0.7339(6) 0.5922(5) 0.7079(3) 0.0664(13) Uani d . 1 1 . .
    H H8A 0.7682 0.6524 0.7563 0.100 Uiso calc R 1 1 . .
    H H8B 0.7388 0.6686 0.6701 0.100 Uiso calc R 1 1 . .
    H H8C 0.8283 0.5204 0.6970 0.100 Uiso calc R 1 1 . .
    C C9 0.4199(5) 0.2097(4) 0.74628(18) 0.0333(9) Uani d . 1 1 . .
    C C10 0.2653(5) 0.1481(4) 0.6955(2) 0.0360(9) Uani d . 1 1 . .
    C C11 0.2062(5) -0.0340(4) 0.6735(2) 0.0387(9) Uani d . 1 1 . .
    H H11 0.0674 -0.0550 0.6527 0.046 Uiso calc R 1 1 . .
    C C12 0.2044(5) -0.1165(4) 0.7469(2) 0.0444(10) Uani d . 1 1 . .
    H H12A 0.0999 -0.0843 0.7782 0.053 Uiso calc R 1 1 . .
    H H12B 0.1738 -0.2357 0.7359 0.053 Uiso calc R 1 1 . .
    C C13 0.4050(6) -0.0674(5) 0.78885(19) 0.0401(9) Uani d . 1 1 . .
    C C14 0.7233(5) 0.1245(5) 0.8024(2) 0.0539(11) Uani d . 1 1 . .
    H H14A 0.7442 0.1457 0.8560 0.081 Uiso calc R 1 1 . .
    H H14B 0.7887 0.2190 0.7787 0.081 Uiso calc R 1 1 . .
    H H14C 0.7789 0.0297 0.7852 0.081 Uiso calc R 1 1 . .
    C C15 0.3356(5) -0.1057(4) 0.6151(2) 0.0371(9) Uani d . 1 1 . .
    C C16 0.2525(6) -0.2468(5) 0.5697(2) 0.0491(11) Uani d . 1 1 . .
    C C17 0.3578(7) -0.3229(5) 0.5167(2) 0.0621(13) Uani d . 1 1 . .
    H H17 0.2958 -0.4175 0.4870 0.074 Uiso calc R 1 1 . .
    C C18 0.5569(7) -0.2557(5) 0.5088(2) 0.0590(12) Uani d . 1 1 . .
    H H18 0.6323 -0.3060 0.4740 0.071 Uiso calc R 1 1 . .
    C C19 0.6450(6) -0.1144(5) 0.5521(2) 0.0500(11) Uani d . 1 1 . .
    H H19 0.7796 -0.0685 0.5462 0.060 Uiso calc R 1 1 . .
    C C20 0.5345(6) -0.0401(5) 0.6044(2) 0.0418(10) Uani d . 1 1 . .
    H H20 0.5957 0.0563 0.6330 0.050 Uiso calc R 1 1 . .
loop_
    _atom_site_aniso_label
    _atom_site_aniso_U_11
    _atom_site_aniso_U_22
    _atom_site_aniso_U_33
    _atom_site_aniso_U_12
    _atom_site_aniso_U_13
    _atom_site_aniso_U_23
    Cl1 0.1069(11) 0.1166(12) 0.0622(9) 0.0018(9) 0.0239(8) 0.0258(8)
    F1 0.0722(17) 0.0626(16) 0.0813(18) -0.0162(13) 0.0080(14) -0.0141(14)
    O1 0.0526(17) 0.0505(18) 0.077(2) 0.0280(15) -0.0045(15) 0.0027(16)
    O2 0.074(2) 0.072(2) 0.077(2) 0.0232(17) -0.0420(18) -0.0028(17)
    O3 0.087(2) 0.0429(17) 0.0585(19) 0.0198(16) -0.0108(16) 0.0156(15)
    N1 0.062(2) 0.098(3) 0.044(2) 0.014(2) 0.0000(19) 0.013(2)
    N2 0.0406(18) 0.0324(17) 0.0344(17) 0.0059(14) 0.0014(14) 0.0049(14)
    N3 0.0360(17) 0.0358(17) 0.0382(18) 0.0071(14) -0.0067(14) 0.0046(14)
    N4 0.0395(19) 0.045(2) 0.054(2) 0.0081(16) -0.0040(17) 0.0101(17)
    C1 0.073(3) 0.059(3) 0.038(3) 0.006(2) 0.003(2) -0.001(2)
    C2 0.089(4) 0.059(3) 0.038(3) 0.010(3) -0.007(2) 0.010(2)
    C3 0.067(3) 0.077(3) 0.037(2) 0.015(3) -0.002(2) 0.013(2)
    C4 0.050(3) 0.040(2) 0.036(2) 0.008(2) -0.0077(19) -0.0111(18)
    C5 0.064(3) 0.056(3) 0.042(3) 0.015(2) -0.012(2) 0.004(2)
    C6 0.055(3) 0.037(2) 0.046(2) 0.0004(19) -0.008(2) -0.0034(18)
    C7 0.056(3) 0.037(2) 0.050(2) 0.0093(19) 0.004(2) 0.0132(19)
    C8 0.059(3) 0.054(3) 0.089(4) 0.007(2) 0.017(3) 0.028(3)
    C9 0.036(2) 0.035(2) 0.031(2) 0.0089(17) 0.0030(17) 0.0075(16)
    C10 0.033(2) 0.035(2) 0.041(2) 0.0104(17) -0.0037(17) 0.0038(17)
    C11 0.032(2) 0.040(2) 0.042(2) 0.0021(17) -0.0060(17) 0.0020(18)
    C12 0.046(2) 0.040(2) 0.045(2) 0.0019(18) 0.0107(19) 0.0051(18)
    C13 0.056(3) 0.039(2) 0.026(2) 0.012(2) 0.0009(18) 0.0049(17)
    C14 0.043(2) 0.052(3) 0.068(3) 0.014(2) -0.010(2) 0.003(2)
    C15 0.042(2) 0.035(2) 0.035(2) 0.0100(18) -0.0018(17) 0.0062(17)
    C16 0.054(3) 0.041(2) 0.048(3) -0.003(2) -0.001(2) 0.006(2)
    C17 0.089(4) 0.046(3) 0.049(3) 0.013(3) 0.011(3) -0.006(2)
    C18 0.076(3) 0.065(3) 0.044(3) 0.031(3) 0.009(2) 0.010(2)
    C19 0.054(3) 0.064(3) 0.037(2) 0.022(2) 0.001(2) 0.009(2)
    C20 0.049(2) 0.046(2) 0.032(2) 0.011(2) -0.0010(18) 0.0057(18)
_geom_special_details
;
All e.s.d.'s (except the e.s.d. in the dihedral angle between two l.s. planes)
are estimated using the full covariance matrix. The cell e.s.d.'s are taken
into account individually in the estimation of e.s.d.'s in distances, angles
and torsion angles; correlations between e.s.d.'s in cell parameters are only
used when they are defined by crystal symmetry. An approximate (isotropic)
treatment of cell e.s.d.'s is used for estimating e.s.d.'s involving l.s.
planes.
;
loop_
    _geom_bond_atom_site_label_1
    _geom_bond_atom_site_label_2
    _geom_bond_site_symmetry_2
    _geom_bond_distance
    _geom_bond_publ_flag
    Cl1 C1 . 1.744(4) ?
    F1 C16 . 1.358(4) ?
    O1 N4 . 1.247(4) ?
    O2 N4 . 1.231(4) ?
    O3 C13 . 1.206(4) ?
    N1 C1 . 1.312(5) ?
    N1 C3 . 1.342(5) ?
    N2 C9 . 1.352(4) ?
    N2 C6 . 1.467(4) ?
    N2 C7 . 1.469(4) ?
    N3 C13 . 1.391(4) ?
    N3 C9 . 1.417(4) ?
    N3 C14 . 1.461(4) ?
    N4 C10 . 1.422(4) ?
    C1 C2 . 1.370(6) ?
    C2 C5 . 1.373(5) ?
    C2 H2 . 0.9300 ?
    C3 C4 . 1.381(5) ?
    C3 H3 . 0.9300 ?
    C4 C5 . 1.374(5) ?
    C4 C6 . 1.495(5) ?
    C5 H5 . 0.9300 ?
    C6 H6A . 0.9700 ?
    C6 H6B . 0.9700 ?
    C7 C8 . 1.508(5) ?
    C7 H7A . 0.9700 ?
    C7 H7B . 0.9700 ?
    C8 H8A . 0.9600 ?
    C8 H8B . 0.9600 ?
    C8 H8C . 0.9600 ?
    C9 C10 . 1.360(4) ?
    C10 C11 . 1.499(5) ?
    C11 C15 . 1.526(5) ?
    C11 C12 . 1.527(5) ?
    C11 H11 . 0.9800 ?
    C12 C13 . 1.503(5) ?
    C12 H12A . 0.9700 ?
    C12 H12B . 0.9700 ?
    C14 H14A . 0.9600 ?
    C14 H14B . 0.9600 ?
    C14 H14C . 0.9600 ?
    C15 C20 . 1.376(5) ?
    C15 C16 . 1.381(5) ?
    C16 C17 . 1.373(5) ?
    C17 C18 . 1.372(5) ?
    C17 H17 . 0.9300 ?
    C18 C19 . 1.371(5) ?
    C18 H18 . 0.9300 ?
    C19 C20 . 1.381(5) ?
    C19 H19 . 0.9300 ?
    C20 H20 . 0.9300 ?
loop_
    _geom_angle_atom_site_label_1
    _geom_angle_atom_site_label_2
    _geom_angle_atom_site_label_3
    _geom_angle_site_symmetry_1
    _geom_angle_site_symmetry_3
    _geom_angle
    _geom_angle_publ_flag
    C1 N1 C3 . . 115.8(4) ?
    C9 N2 C6 . . 121.8(3) ?
    C9 N2 C7 . . 121.2(3) ?
    C6 N2 C7 . . 116.1(3) ?
    C13 N3 C9 . . 122.3(3) ?
    C13 N3 C14 . . 115.9(3) ?
    C9 N3 C14 . . 120.6(3) ?
    O2 N4 O1 . . 121.0(3) ?
    O2 N4 C10 . . 118.5(3) ?
    O1 N4 C10 . . 120.4(3) ?
    N1 C1 C2 . . 125.1(4) ?
    N1 C1 Cl1 . . 115.6(4) ?
    C2 C1 Cl1 . . 119.3(4) ?
    C1 C2 C5 . . 117.3(4) ?
    C1 C2 H2 . . 121.4 ?
    C5 C2 H2 . . 121.4 ?
    N1 C3 C4 . . 125.0(4) ?
    N1 C3 H3 . . 117.5 ?
    C4 C3 H3 . . 117.5 ?
    C5 C4 C3 . . 116.0(4) ?
    C5 C4 C6 . . 123.5(4) ?
    C3 C4 C6 . . 120.3(4) ?
    C2 C5 C4 . . 120.8(4) ?
    C2 C5 H5 . . 119.6 ?
    C4 C5 H5 . . 119.6 ?
    N2 C6 C4 . . 114.6(3) ?
    N2 C6 H6A . . 108.6 ?
    C4 C6 H6A . . 108.6 ?
    N2 C6 H6B . . 108.6 ?
    C4 C6 H6B . . 108.6 ?
    H6A C6 H6B . . 107.6 ?
    N2 C7 C8 . . 112.1(3) ?
    N2 C7 H7A . . 109.2 ?
    C8 C7 H7A . . 109.2 ?
    N2 C7 H7B . . 109.2 ?
    C8 C7 H7B . . 109.2 ?
    H7A C7 H7B . . 107.9 ?
    C7 C8 H8A . . 109.5 ?
    C7 C8 H8B . . 109.5 ?
    H8A C8 H8B . . 109.5 ?
    C7 C8 H8C . . 109.5 ?
    H8A C8 H8C . . 109.5 ?
    H8B C8 H8C . . 109.5 ?
    N2 C9 C10 . . 128.1(3) ?
    N2 C9 N3 . . 115.0(3) ?
    C10 C9 N3 . . 116.8(3) ?
    C9 C10 N4 . . 121.7(3) ?
    C9 C10 C11 . . 121.2(3) ?
    N4 C10 C11 . . 116.0(3) ?
    C10 C11 C15 . . 115.7(3) ?
    C10 C11 C12 . . 105.8(3) ?
    C15 C11 C12 . . 112.4(3) ?
    C10 C11 H11 . . 107.5 ?
    C15 C11 H11 . . 107.5 ?
    C12 C11 H11 . . 107.5 ?
    C13 C12 C11 . . 110.8(3) ?
    C13 C12 H12A . . 109.5 ?
    C11 C12 H12A . . 109.5 ?
    C13 C12 H12B . . 109.5 ?
    C11 C12 H12B . . 109.5 ?
    H12A C12 H12B . . 108.1 ?
    O3 C13 N3 . . 120.4(3) ?
    O3 C13 C12 . . 123.4(3) ?
    N3 C13 C12 . . 116.2(3) ?
    N3 C14 H14A . . 109.5 ?
    N3 C14 H14B . . 109.5 ?
    H14A C14 H14B . . 109.5 ?
    N3 C14 H14C . . 109.5 ?
    H14A C14 H14C . . 109.5 ?
    H14B C14 H14C . . 109.5 ?
    C20 C15 C16 . . 116.4(4) ?
    C20 C15 C11 . . 124.4(3) ?
    C16 C15 C11 . . 119.2(3) ?
    F1 C16 C17 . . 118.1(4) ?
    F1 C16 C15 . . 118.4(4) ?
    C17 C16 C15 . . 123.6(4) ?
    C18 C17 C16 . . 118.3(4) ?
    C18 C17 H17 . . 120.9 ?
    C16 C17 H17 . . 120.9 ?
    C19 C18 C17 . . 120.1(4) ?
    C19 C18 H18 . . 119.9 ?
    C17 C18 H18 . . 119.9 ?
    C18 C19 C20 . . 120.2(4) ?
    C18 C19 H19 . . 119.9 ?
    C20 C19 H19 . . 119.9 ?
    C15 C20 C19 . . 121.4(4) ?
    C15 C20 H20 . . 119.3 ?
    C19 C20 H20 . . 119.3 ?
loop_
    _geom_torsion_atom_site_label_1
    _geom_torsion_atom_site_label_2
    _geom_torsion_atom_site_label_3
    _geom_torsion_atom_site_label_4
    _geom_torsion_site_symmetry_1
    _geom_torsion_site_symmetry_2
    _geom_torsion_site_symmetry_3
    _geom_torsion_site_symmetry_4
    _geom_torsion
    _geom_torsion_publ_flag
    C3 N1 C1 C2 . . . . -0.7(7) ?
    C3 N1 C1 Cl1 . . . . 178.5(3) ?
    N1 C1 C2 C5 . . . . 1.1(7) ?
    Cl1 C1 C2 C5 . . . . -178.1(3) ?
    C1 N1 C3 C4 . . . . -0.2(7) ?
    N1 C3 C4 C5 . . . . 0.7(6) ?
    N1 C3 C4 C6 . . . . -175.9(4) ?
    C1 C2 C5 C4 . . . . -0.5(6) ?
    C3 C4 C5 C2 . . . . -0.3(6) ?
    C6 C4 C5 C2 . . . . 176.2(3) ?
    C9 N2 C6 C4 . . . . -34.4(5) ?
    C7 N2 C6 C4 . . . . 134.8(3) ?
    C5 C4 C6 N2 . . . . 124.5(4) ?
    C3 C4 C6 N2 . . . . -59.1(5) ?
    C9 N2 C7 C8 . . . . -131.8(4) ?
    C6 N2 C7 C8 . . . . 58.8(4) ?
    C6 N2 C9 C10 . . . . 136.3(4) ?
    C7 N2 C9 C10 . . . . -32.4(5) ?
    C6 N2 C9 N3 . . . . -46.4(4) ?
    C7 N2 C9 N3 . . . . 144.8(3) ?
    C13 N3 C9 N2 . . . . 160.7(3) ?
    C14 N3 C9 N2 . . . . -32.6(4) ?
    C13 N3 C9 C10 . . . . -21.8(5) ?
    C14 N3 C9 C10 . . . . 144.9(3) ?
    N2 C9 C10 N4 . . . . -21.6(6) ?
    N3 C9 C10 N4 . . . . 161.2(3) ?
    N2 C9 C10 C11 . . . . 170.6(3) ?
    N3 C9 C10 C11 . . . . -6.6(5) ?
    O2 N4 C10 C9 . . . . 166.7(3) ?
    O1 N4 C10 C9 . . . . -16.0(5) ?
    O2 N4 C10 C11 . . . . -24.8(5) ?
    O1 N4 C10 C11 . . . . 152.5(3) ?
    C9 C10 C11 C15 . . . . -80.5(4) ?
    N4 C10 C11 C15 . . . . 111.0(3) ?
    C9 C10 C11 C12 . . . . 44.6(4) ?
    N4 C10 C11 C12 . . . . -123.9(3) ?
    C10 C11 C12 C13 . . . . -56.2(4) ?
    C15 C11 C12 C13 . . . . 70.9(4) ?
    C9 N3 C13 O3 . . . . -175.8(3) ?
    C14 N3 C13 O3 . . . . 17.0(5) ?
    C9 N3 C13 C12 . . . . 6.1(5) ?
    C14 N3 C13 C12 . . . . -161.1(3) ?
    C11 C12 C13 O3 . . . . -143.5(4) ?
    C11 C12 C13 N3 . . . . 34.5(4) ?
    C10 C11 C15 C20 . . . . 27.1(5) ?
    C12 C11 C15 C20 . . . . -94.5(4) ?
    C10 C11 C15 C16 . . . . -153.7(3) ?
    C12 C11 C15 C16 . . . . 84.6(4) ?
    C20 C15 C16 F1 . . . . -179.0(3) ?
    C11 C15 C16 F1 . . . . 1.8(5) ?
    C20 C15 C16 C17 . . . . 0.9(6) ?
    C11 C15 C16 C17 . . . . -178.4(4) ?
    F1 C16 C17 C18 . . . . -179.8(4) ?
    C15 C16 C17 C18 . . . . 0.4(6) ?
    C16 C17 C18 C19 . . . . -1.2(6) ?
    C17 C18 C19 C20 . . . . 0.7(6) ?
    C16 C15 C20 C19 . . . . -1.4(5) ?
    C11 C15 C20 C19 . . . . 177.8(3) ?
    C18 C19 C20 C15 . . . . 0.7(5) ?
loop_
    _geom_hbond_atom_site_label_D
    _geom_hbond_atom_site_label_H
    _geom_hbond_atom_site_label_A
    _geom_hbond_site_symmetry_A
    _geom_hbond_distance_DH
    _geom_hbond_distance_HA
    _geom_hbond_distance_DA
    _geom_hbond_angle_DHA
    _geom_hbond_publ_flag
    C8 H8C O1 1_655 0.96 2.46 3.383(5) 161 yes
    C6 H6A O3 1_565 0.97 2.57 3.506(5) 161 yes
    C3 H3 O1 . 0.93 2.53 3.320(5) 143 yes
    C2 H2 O3 2_657 0.93 2.46 3.344(5) 159 yes
data_global
_journal_date_recd_electronic     2012-01-05
_journal_date_accepted     2012-02-09
_journal_name_full     'Acta Crystallographica, Section E'
_journal_year     2012
_journal_volume     68
_journal_issue      3
_journal_page_first     o753
_journal_page_last     o753
_journal_paper_category     QO
_journal_paper_doi     10.1107/S1600536812005776
_journal_coeditor_code     JJ2119
_publ_contact_author_name     'Doctor C.W. Sun'
_publ_contact_author_address
;
Department of Chemistry
College of Life and Environmental Science
Shanghai Normal University
Shanghai 200234
People's Republic of China
;
_publ_contact_author_email     jingwangchemistry@163.com
_publ_contact_author_fax     '86-21-64321926'
_publ_contact_author_phone     '86-21-64321926'
_publ_section_title
;\
6-[(2-Chloropyridin-5-ylmethyl)(ethyl)azanyl]-4-(2-fluorophenyl)-1-methyl-5-\
nitro-1,2,3,4-tetrahydropyridin-2-one
;
loop_
    _publ_author_name
    _publ_author_address
    'Sun, Chuan-Wen'
;
Department of Chemistry
College of Life and Environmental Science
Shanghai Normal University
Shanghai 200234
People's Republic of China
;
    'Wang, Jing'
;
Department of Chemistry
College of Life and Environmental Science
Shanghai Normal University
Shanghai 200234
People's Republic of China
;
    'Wu, Ying'
;
Department of Chemistry
College of Life and Environmental Science
Shanghai Normal University
Shanghai 200234
People's Republic of China
;
_exptl_special_details
;
^1^H NMR (CDCl~3~, 400 Hz): 8.25 (s, 1<i>H<i>, Py---H), 7.45(s, 1<i>H</i>,
Py---H), 7.18--7.26(m, 3<i>H</i>H, Py---H and Ph---H), 7.10(s, 1<i>H</i>,
Ph---H), 6.84(s, 1<i>H</i>, Ph---H), 4.66-4.67(m, 1<i>H</i>),
4.41 (d, <i>J</i> =14.7 Hz, 1<i>H</i>), 4.16 (d, <i>J</i> =14.7 Hz, 1<i>H</i>),
3.13--3.14 (m, 2<i>H</i>), 3.02--3.11 (m, 5<i>H</i>),
1.30 (t, J =7.5 Hz,3<i>H</i>,NCH~2~CH~3~).
IR (KBr, cm^-1^) 2992, 2970, 1706, 1572, 1436, 1279, 1091.
;
