# Supplementary material for: 6-[(2-Chloro­pyridin-5-ylmeth­yl)(eth­yl)­azan­yl]-4-(2-fluoro­phen­yl)-1-methyl-5-nitro-1,2,3,4-tetra­hydro­pyridin-2-one
Source: Acta Crystallogr Sect E Struct Rep Online. 2012 Feb 17;68(Pt 3):o753. doi: 10.1107/S1600536812005776 (PMC3295520; doi:10.1107/S1600536812005776)
Supplement: Supplementary file 2 [file e-68-0o753-Isup2.hkl]

# 
# h,k,l, Fc-squared, Fo-squared, sigma(Fo-squared) and status flag 
# 
data_I
_shelx_title ' 110516cm in P-1' 
_shelx_refln_list_code          4 
_shelx_F_calc_maximum      117.47 
_exptl_crystal_F_000       436.00 
_reflns_d_resolution_high  0.8408 
 
loop_ 
 _symmetry_equiv_pos_as_xyz 
 'x, y, z' 
 '-x, -y, -z' 
 
_cell_length_a     6.7502 
_cell_length_b     8.2617 
_cell_length_c    17.8532 
_cell_angle_alpha  94.981 
_cell_angle_beta   91.302 
_cell_angle_gamma 100.593 
 
_shelx_F_squared_multiplier     1.000 
 
loop_ 
 _refln_index_h 
 _refln_index_k 
 _refln_index_l 
 _refln_F_squared_calc 
 _refln_F_squared_meas 
 _refln_F_squared_sigma 
 _refln_observed_status 
   1   0   0     1982.64     1880.48     61.83 o 
   2   0   0     2646.50     2495.10    105.59 o 
   3   0   0      308.24      293.63     13.89 o 
   4   0   0      369.42      374.05     18.63 o 
   5   0   0       64.56       83.65     13.62 o 
   6   0   0        4.19        6.76      5.57 o 
   7   0   0        5.53       11.28      6.17 o 
  -6   1   0       30.57       48.72     12.98 o 
  -5   1   0        4.74        6.28      3.98 o 
  -4   1   0       20.42       26.61      5.90 o 
  -3   1   0      569.77      531.02     17.45 o 
  -2   1   0      142.42      129.32      9.31 o 
  -1   1   0      220.86      200.79     10.63 o 
   0   1   0      375.15      376.30      8.63 o 
   1   1   0      473.24      452.83     12.58 o 
   2   1   0       96.52       94.01      7.36 o 
   3   1   0        0.09        0.19      3.32 o 
   4   1   0      319.91      351.67     19.18 o 
   5   1   0      159.85      163.38     15.89 o 
   6   1   0      130.57      115.26     16.68 o 
   7   1   0        3.11       12.87      6.78 o 
  -7   2   0       10.74       11.05      8.40 o 
  -6   2   0       12.14       18.00      5.68 o 
  -5   2   0        2.05        6.51      3.63 o 
  -4   2   0       77.63       80.73      8.97 o 
  -3   2   0      458.09      430.08     19.67 o 
  -2   2   0     2148.28     2248.02     74.83 o 
  -1   2   0     8398.89     7543.53    293.11 o 
   0   2   0     4654.32     4733.47     64.07 o 
   1   2   0       26.74       28.03      4.92 o 
   2   2   0        5.32        5.36      2.77 o 
   3   2   0      279.49      279.41     16.33 o 
   4   2   0        0.32        0.84      3.48 o 
   5   2   0       16.36       14.63      6.43 o 
   6   2   0       21.95       11.17      6.23 o 
   7   2   0       14.17        9.32      7.96 o 
  -7   3   0       65.38        1.55     21.57 o 
  -6   3   0        4.77        0.00     18.83 o 
  -5   3   0        2.81       14.36      4.49 o 
  -4   3   0        3.82        4.96      2.37 o 
  -3   3   0      735.64      740.01     25.44 o 
  -2   3   0      184.53      208.12     11.74 o 
  -1   3   0       55.62       63.07      7.09 o 
   0   3   0       31.50       40.33      4.94 o 
   1   3   0      188.08      191.20     14.39 o 
   2   3   0      215.38      226.17     14.08 o 
   3   3   0        3.30        4.09      3.75 o 
   4   3   0      358.87      317.99     20.87 o 
   5   3   0        9.22       14.97      6.40 o 
   6   3   0       20.97       10.85      7.69 o 
   7   3   0        0.18        3.68      6.32 o 
  -7   4   0       60.78       25.07     26.75 o 
  -6   4   0       35.45        7.56     19.63 o 
  -5   4   0      126.14      107.99     48.30 o 
  -4   4   0       48.51       50.37     10.19 o 
  -3   4   0       21.77       34.12     12.30 o 
  -2   4   0      210.29      206.77      8.24 o 
  -1   4   0        4.22       11.21      4.59 o 
   0   4   0      320.64      338.54     12.69 o 
   1   4   0      552.55      578.30     22.26 o 
   2   4   0        5.71        3.73      3.37 o 
   3   4   0       60.66       54.53     10.34 o 
   4   4   0        4.81       10.01      5.61 o 
   5   4   0        0.01        5.78      5.56 o 
   6   4   0        5.69       13.85     10.70 o 
  -7   5   0      102.26       70.96     27.01 o 
  -6   5   0      115.45       56.81     28.69 o 
  -5   5   0        5.64        9.86     12.33 o 
  -4   5   0        6.54        4.41      6.03 o 
  -3   5   0       20.16       33.56     10.99 o 
  -2   5   0       16.49       21.36      6.87 o 
  -1   5   0      143.36      135.31      8.88 o 
   0   5   0        3.47        7.92      3.68 o 
   1   5   0      197.48      210.50     14.85 o 
   2   5   0        0.86        6.63      4.68 o 
   3   5   0       28.80       32.39      8.85 o 
   4   5   0        3.09        1.90      5.28 o 
   5   5   0       47.87       47.85     11.62 o 
   6   5   0        0.06       15.34      6.53 o 
  -7   6   0        6.50        0.18     24.09 o 
  -6   6   0       15.56       23.96     24.89 o 
  -5   6   0        3.45       16.62     19.72 o 
  -4   6   0       26.23       46.08     18.77 o 
  -3   6   0       77.02       96.09     26.79 o 
  -2   6   0       57.56       58.22     11.75 o 
  -1   6   0      207.23      240.42     20.34 o 
   0   6   0       28.30       34.06      6.48 o 
   1   6   0        6.20        4.80      6.41 o 
   2   6   0      146.58      179.06     17.20 o 
   3   6   0        0.08        1.40      4.96 o 
   4   6   0       26.23       43.31     10.96 o 
   5   6   0        0.11        0.57      6.30 o 
  -6   7   0        0.08       30.02     22.33 o 
  -5   7   0        2.07        0.00     19.32 o 
  -4   7   0       32.24       34.05      8.95 o 
  -3   7   0       67.27       89.61     24.09 o 
  -2   7   0      204.54      189.09     47.77 o 
  -1   7   0       27.22       22.53      9.37 o 
   0   7   0       38.10       62.87     13.89 o 
   1   7   0       49.39       52.02     10.60 o 
   2   7   0       11.02        5.74      5.33 o 
   3   7   0       55.74       60.93     13.16 o 
   4   7   0        5.15       21.31      8.33 o 
  -5   8   0       17.66       59.06     28.21 o 
  -4   8   0        1.40        5.75     20.25 o 
  -3   8   0       64.10       91.40     16.22 o 
  -2   8   0       74.21       64.43     27.28 o 
  -1   8   0        1.60        6.67      5.36 o 
   0   8   0       36.10       34.44     13.22 o 
   1   8   0       21.70       40.36     14.41 o 
   2   8   0       48.99       46.33     17.68 o 
   3   8   0        7.62        9.55      6.63 o 
  -4   9   0        4.56       13.17     14.41 o 
  -3   9   0      159.71      140.83     87.56 o 
  -2   9   0       19.29        5.33     22.99 o 
  -1   9   0        9.99       10.18      8.13 o 
   0   9   0        0.05        7.25      7.56 o 
   1   9   0        0.46        0.00      6.50 o 
  -1  -9   1        2.18        4.47      7.96 o 
   0  -9   1       19.72       32.63      9.59 o 
   1  -9   1        0.39        8.68      6.07 o 
   2  -9   1        7.12        0.34      9.64 o 
   3  -9   1       27.72       32.12      9.28 o 
   4  -9   1        9.74       24.36     20.25 o 
  -3  -8   1        1.98       12.40      6.41 o 
  -2  -8   1        0.45        0.00      4.86 o 
  -1  -8   1       24.23        8.18      7.29 o 
   0  -8   1       20.18       22.94     10.88 o 
   1  -8   1       15.80       12.25      7.98 o 
   2  -8   1      226.08      193.72     92.60 o 
   3  -8   1       40.33       50.94     12.95 o 
   4  -8   1        9.40       23.90      9.94 o 
   5  -8   1        5.46       18.39     22.77 o 
  -4  -7   1        0.33        0.00      5.21 o 
  -3  -7   1       39.40       46.13     11.17 o 
  -2  -7   1       11.25       10.99      6.19 o 
  -1  -7   1        2.80       11.31      6.08 o 
   0  -7   1       39.34       22.15     10.04 o 
   1  -7   1       54.26       64.03     13.26 o 
   2  -7   1      165.45      161.35     29.58 o 
   3  -7   1      276.42      288.88     45.01 o 
   4  -7   1        3.47        7.14      7.25 o 
   5  -7   1       52.21       77.90     31.92 o 
   6  -7   1        4.62       30.59     22.15 o 
  -5  -6   1       11.98       11.23      6.08 o 
  -4  -6   1       49.02       57.04     12.47 o 
  -3  -6   1       57.63       54.33     11.63 o 
  -2  -6   1        5.03       13.50      5.77 o 
  -1  -6   1       10.78       12.18      4.97 o 
   0  -6   1       14.14       16.63      4.98 o 
   1  -6   1        5.16       10.87      5.72 o 
   2  -6   1      201.30      199.02     18.35 o 
   3  -6   1      103.77      139.77     28.49 o 
   4  -6   1       34.86       34.84     20.91 o 
   5  -6   1        1.47        3.31      4.82 o 
   6  -6   1        2.65       29.80     23.52 o 
   7  -6   1        1.00        0.00     19.76 o 
  -6  -5   1        0.08        0.00      6.59 o 
  -5  -5   1        1.89        6.24      5.96 o 
  -4  -5   1        1.63        3.06      4.93 o 
  -3  -5   1      215.14      195.69     16.92 o 
  -2  -5   1       98.34       90.84     12.97 o 
  -1  -5   1        3.64       11.88      4.79 o 
   0  -5   1      440.18      473.64     16.72 o 
   1  -5   1       31.44       34.30      5.09 o 
   2  -5   1        5.52       16.07      6.07 o 
   3  -5   1       76.75      113.08     23.01 o 
   4  -5   1        0.63        4.23      4.08 o 
   5  -5   1        0.62        4.90      8.16 o 
   6  -5   1       29.19       45.98     23.87 o 
   7  -5   1       19.07       29.31     24.80 o 
  -6  -4   1        2.18        1.21      5.68 o 
  -5  -4   1        9.24       12.47      5.99 o 
  -4  -4   1      406.82      359.81     23.56 o 
  -3  -4   1        8.81       11.21      5.61 o 
  -2  -4   1      258.59      267.55     29.47 o 
  -1  -4   1        8.43        8.28      3.55 o 
   0  -4   1       93.59       96.21      7.70 o 
   1  -4   1      414.37      407.60     12.67 o 
   2  -4   1        4.14       20.82      6.58 o 
   3  -4   1      836.64      946.83     32.06 o 
   4  -4   1        7.38       14.79     11.98 o 
   5  -4   1      166.37      183.13     54.05 o 
   6  -4   1       13.98       24.89     22.37 o 
   7  -4   1        9.14       20.07     22.41 o 
  -7  -3   1        2.10        1.70      5.43 o 
  -6  -3   1       25.90       34.51      8.67 o 
  -5  -3   1      137.81      142.89     24.29 o 
  -4  -3   1       85.30       89.91     13.53 o 
  -3  -3   1       26.62       32.00      7.46 o 
  -2  -3   1      953.85      947.84     33.40 o 
  -1  -3   1       10.48       15.63      4.97 o 
   0  -3   1      217.97      210.06      8.45 o 
   1  -3   1       80.43       84.61      6.34 o 
   2  -3   1       26.63       32.22      6.38 o 
   3  -3   1      290.71      316.55     10.92 o 
   4  -3   1      163.00      177.45      9.68 o 
   5  -3   1      102.61       94.15     26.17 o 
   6  -3   1        7.14       11.56      7.35 o 
   7  -3   1        4.41       33.33     23.03 o 
  -7  -2   1        1.42        2.32      4.98 o 
  -6  -2   1        0.90        0.01      4.64 o 
  -5  -2   1      495.46      475.79     26.07 o 
  -4  -2   1        5.19        9.59      4.82 o 
  -3  -2   1      330.74      311.41     17.03 o 
  -2  -2   1      309.43      280.24     13.94 o 
  -1  -2   1      836.61      765.37     19.48 o 
   0  -2   1      373.08      353.23     12.00 o 
   1  -2   1     3697.43     3648.26    178.74 o 
   2  -2   1       86.19       98.49      5.01 o 
   3  -2   1     2997.70     2878.81    130.99 o 
   4  -2   1      305.89      291.43     14.77 o 
   5  -2   1      145.88      141.75     15.61 o 
   6  -2   1       11.59       21.92      7.98 o 
  -7  -1   1       20.44       29.49     12.29 o 
  -6  -1   1       10.74       12.11      5.92 o 
  -5  -1   1        1.12        5.39      4.23 o 
  -4  -1   1       76.00       79.53     11.00 o 
  -3  -1   1      624.66      593.71     21.44 o 
  -2  -1   1      141.00      124.17      8.21 o 
  -1  -1   1      286.16      282.55      9.77 o 
   0  -1   1     2341.56     2316.44     68.13 o 
   1  -1   1     4674.72     4569.39    161.98 o 
   2  -1   1      572.08      571.01     14.74 o 
   3  -1   1       29.32       37.31      8.18 o 
   4  -1   1        9.87        8.46      3.32 o 
   5  -1   1       11.33       10.62      4.32 o 
   6  -1   1       26.12       24.97      6.43 o 
   7  -1   1        6.05        8.78      6.45 o 
  -7   0   1       16.95        9.20      8.84 o 
  -6   0   1       97.68      123.10     15.87 o 
  -5   0   1        0.04        4.41      3.90 o 
  -4   0   1        0.78        0.64      2.67 o 
  -3   0   1     1359.09     1316.91     43.68 o 
  -2   0   1      189.55      170.38      8.29 o 
  -1   0   1     1614.91     1555.23     29.89 o 
   1   0   1     3846.32     3663.61     31.35 o 
   2   0   1     3320.10     3291.95     39.44 o 
   3   0   1      191.43      160.00     10.48 o 
   4   0   1        0.01        3.35      2.84 o 
   5   0   1        6.03        1.77      5.66 o 
   6   0   1       26.15       35.80     15.23 o 
   7   0   1        9.93       12.31      5.93 o 
  -8   1   1       13.21       14.85     10.17 o 
  -7   1   1       17.10       38.20     14.41 o 
  -6   1   1        8.93       25.69      9.55 o 
  -5   1   1      390.39      389.65     19.88 o 
  -4   1   1       78.32       87.62      9.52 o 
  -3   1   1      128.39      122.76     13.62 o 
  -2   1   1      675.27      695.18     15.40 o 
  -1   1   1       98.79      109.21      4.37 o 
   0   1   1       38.21       45.78      2.53 o 
   1   1   1       62.23       57.88      5.19 o 
   2   1   1       39.81       45.80      6.59 o 
   3   1   1       70.30       85.71     10.17 o 
   4   1   1       83.76       97.07     12.44 o 
   5   1   1        1.65        9.82      5.06 o 
   6   1   1        0.73        4.41      5.31 o 
   7   1   1       48.14       52.46     11.38 o 
  -7   2   1       73.78       77.37     19.28 o 
  -6   2   1      321.67      267.51     26.35 o 
  -5   2   1        5.53        9.67      3.85 o 
  -4   2   1       55.03       77.45      8.63 o 
  -3   2   1      705.57      732.09     19.48 o 
  -2   2   1     1024.29     1099.97     43.55 o 
  -1   2   1        3.41        7.57      1.85 o 
   0   2   1     3585.04     3702.21     33.81 o 
   1   2   1      385.72      362.01     13.91 o 
   2   2   1      449.60      432.87     17.91 o 
   3   2   1      467.95      426.15     20.31 o 
   4   2   1      219.86      195.25     15.61 o 
   5   2   1        0.03        4.95      4.65 o 
   6   2   1        8.90       16.42      6.70 o 
   7   2   1       37.77       42.24     10.20 o 
  -7   3   1        2.21        2.08     21.22 o 
  -5   3   1       23.45       17.05      7.34 o 
  -4   3   1       40.72       51.79     16.07 o 
  -3   3   1      147.57      156.79      9.36 o 
  -2   3   1        9.96       18.47      3.78 o 
  -1   3   1      860.45      843.33     19.33 o 
   0   3   1      185.20      185.66      8.32 o 
   1   3   1        0.21        2.36      3.29 o 
   2   3   1       10.01       19.09      5.28 o 
   3   3   1       60.34       59.43     10.35 o 
   4   3   1       52.56       56.25     11.10 o 
   5   3   1       40.03       48.89     13.37 o 
   6   3   1        1.72        3.33      5.65 o 
   7   3   1        0.15        3.59      5.36 o 
  -7   4   1        5.51        0.00     19.54 o 
  -6   4   1      126.84       31.48     24.80 o 
  -5   4   1       37.32       29.80     17.15 o 
  -4   4   1        0.41        3.51      2.76 o 
  -3   4   1      836.15      832.35     21.94 o 
  -2   4   1       79.84       99.44     21.57 o 
  -1   4   1      413.37      447.71     13.73 o 
   0   4   1      395.38      429.89     14.44 o 
   1   4   1      138.46      134.46     11.01 o 
   2   4   1      119.72      107.24     12.86 o 
   3   4   1       85.94      103.78     14.50 o 
   4   4   1       72.78       81.92     14.45 o 
   5   4   1      176.84      189.12     22.16 o 
   6   4   1        3.03        1.70      4.67 o 
  -7   5   1       10.86       12.51     30.86 o 
  -6   5   1       69.67       29.66     25.38 o 
  -5   5   1        6.33       26.08     19.32 o 
  -4   5   1        2.09        6.49     11.32 o 
  -3   5   1      132.33      170.67     56.79 o 
  -2   5   1       75.25       85.48      7.17 o 
  -1   5   1        0.05        3.27      3.87 o 
   0   5   1       22.25       19.68      4.76 o 
   1   5   1        0.02        0.30      2.94 o 
   2   5   1       69.49       58.70     10.85 o 
   3   5   1      355.11      324.18     22.20 o 
   4   5   1      122.10       93.10     15.85 o 
   5   5   1        4.78        3.31      5.54 o 
  -7   6   1       11.00        0.00     23.74 o 
  -6   6   1        2.92        5.92     18.83 o 
  -5   6   1       50.23       87.14     30.68 o 
  -4   6   1      141.08      159.47     36.56 o 
  -3   6   1       75.83      101.42     52.61 o 
  -2   6   1        4.46       10.11      4.79 o 
  -1   6   1        8.73        8.43      4.03 o 
   0   6   1       34.93       59.84      8.70 o 
   1   6   1        0.04        3.79      3.98 o 
   2   6   1       32.39       36.85      9.07 o 
   3   6   1        8.30        8.20      9.17 o 
   4   6   1        6.65        6.58      9.99 o 
   5   6   1       33.45       52.99     12.52 o 
  -6   7   1        3.07       18.35     23.17 o 
  -5   7   1        1.50        0.00     14.50 o 
  -4   7   1        2.79       16.80     18.70 o 
  -3   7   1      221.37      247.42     19.05 o 
  -2   7   1       34.05       51.23     12.11 o 
  -1   7   1        3.91        9.07      6.09 o 
   0   7   1       68.60       59.97     12.69 o 
   1   7   1       15.99       13.96      5.70 o 
   2   7   1        8.03        4.89      5.18 o 
   3   7   1       16.50       18.13      7.18 o 
   4   7   1        0.54        4.22      5.24 o 
  -5   8   1       20.29       62.69     25.82 o 
  -4   8   1       17.64       37.62     20.56 o 
  -3   8   1       74.78       87.89     16.41 o 
  -2   8   1       80.89       69.71     33.27 o 
  -1   8   1        8.69       30.88      9.96 o 
   0   8   1       39.48       49.12     15.92 o 
   1   8   1      135.43      100.18     23.17 o 
   2   8   1       26.45       26.61     12.05 o 
   3   8   1       16.28       23.13      7.78 o 
  -4   9   1        0.11       14.94     18.44 o 
  -3   9   1        2.09        0.00     14.37 o 
  -2   9   1        0.04        3.04     13.93 o 
  -1   9   1       12.91        9.82      6.46 o 
   0   9   1        0.49        0.00      5.84 o 
   1   9   1        0.12        6.19      6.90 o 
  -1  -9   2        0.03        1.59      5.66 o 
   0  -9   2        5.01        1.68      7.29 o 
   1  -9   2        1.76       11.23      7.47 o 
   2  -9   2        7.78       20.33      8.68 o 
   3  -9   2        0.22        5.04      5.84 o 
   4  -9   2        4.20        5.59      6.37 o 
  -3  -8   2        1.16        6.48      5.91 o 
  -2  -8   2        0.09        0.00      5.70 o 
  -1  -8   2        3.82        0.00      5.70 o 
   0  -8   2       11.14        9.81      6.59 o 
   1  -8   2      130.89      115.80     18.38 o 
   2  -8   2       26.80       25.55      9.72 o 
   3  -8   2      109.42      108.24     18.62 o 
   4  -8   2      109.18      167.97     53.91 o 
   5  -8   2       19.46       55.88     28.96 o 
  -4  -7   2        2.29        7.23      5.49 o 
  -3  -7   2        8.06        9.61      6.30 o 
  -2  -7   2        4.12        3.08      5.07 o 
  -1  -7   2       35.70       25.16     12.56 o 
   0  -7   2       62.72       91.73     21.04 o 
   1  -7   2      385.21      402.71     24.88 o 
   2  -7   2      311.67      291.44     21.18 o 
   3  -7   2        5.94       17.32      7.54 o 
   4  -7   2       12.44       40.86     25.46 o 
   5  -7   2        8.98        5.95     14.68 o 
   6  -7   2        1.18        0.00     21.22 o 
  -5  -6   2        0.23        0.00      5.70 o 
  -4  -6   2       15.34       10.45      6.00 o 
  -3  -6   2       78.97       83.81     14.54 o 
  -2  -6   2      141.64      125.43     15.91 o 
  -1  -6   2      220.45      203.16     15.35 o 
   0  -6   2      102.10       99.49     16.03 o 
   1  -6   2      182.04      203.33     16.52 o 
   2  -6   2       43.89       77.25     14.12 o 
   3  -6   2      158.04      174.37     44.74 o 
   4  -6   2       85.73      114.85     56.57 o 
   5  -6   2        6.37       21.16      8.07 o 
   6  -6   2        1.09       13.66     20.34 o 
   7  -6   2        7.15       10.08     24.36 o 
  -6  -5   2        0.92        1.05      5.73 o 
  -5  -5   2        0.98        0.00      4.62 o 
  -4  -5   2       66.53       71.46     13.92 o 
  -3  -5   2        0.80        1.92      5.48 o 
  -2  -5   2        0.96       10.81      4.68 o 
  -1  -5   2        0.57        0.69      2.92 o 
   0  -5   2      126.97      126.44      9.73 o 
   1  -5   2      476.05      504.05     14.85 o 
   2  -5   2       45.29       68.82     11.94 o 
   3  -5   2      115.66      159.60     26.04 o 
   4  -5   2        0.22        3.49      4.83 o 
   5  -5   2       16.72       23.86     16.73 o 
   6  -5   2        1.06       29.80     22.99 o 
   7  -5   2        0.05       30.15     19.81 o 
  -6  -4   2        1.68        0.00      4.86 o 
  -5  -4   2       87.60       97.75     16.45 o 
  -4  -4   2        1.24       10.93      7.89 o 
  -3  -4   2      235.85      222.93     16.85 o 
  -2  -4   2      359.08      321.84     24.01 o 
  -1  -4   2      606.94      604.81     22.86 o 
   0  -4   2       53.24       54.15      6.19 o 
   1  -4   2      228.57      252.99     12.91 o 
   2  -4   2      544.31      524.70     21.43 o 
   3  -4   2       80.28       90.82     26.37 o 
   4  -4   2       31.19       47.71     27.41 o 
   5  -4   2        0.45        7.94      5.86 o 
   6  -4   2       90.44       81.19     14.98 o 
   7  -4   2       21.72        0.00     30.99 o 
  -7  -3   2        8.73       19.77      6.55 o 
  -6  -3   2       37.67       37.77      9.77 o 
  -5  -3   2       27.35       33.45      9.41 o 
  -4  -3   2      145.60      144.96     19.23 o 
  -3  -3   2        8.07       12.34      4.87 o 
  -2  -3   2      372.37      375.55     18.02 o 
  -1  -3   2     1012.80      992.33     35.63 o 
   0  -3   2      229.83      235.94      8.97 o 
   1  -3   2       47.85       44.37     12.53 o 
   2  -3   2      398.93      390.28     16.53 o 
   3  -3   2      119.20      110.81      9.58 o 
   4  -3   2       33.22       32.95      5.19 o 
   5  -3   2       37.62       48.15      9.89 o 
   6  -3   2       25.05       21.14      7.22 o 
   7  -3   2        3.20       18.21     20.78 o 
  -7  -2   2       46.55       39.04     14.63 o 
  -6  -2   2       13.75       27.25      8.10 o 
  -5  -2   2      140.99      152.24     22.30 o 
  -4  -2   2        3.60        3.62      5.95 o 
  -3  -2   2       73.25       70.51      9.88 o 
  -2  -2   2       76.29       66.92      8.19 o 
  -1  -2   2      575.39      569.88     16.88 o 
   0  -2   2      907.13      901.03     17.89 o 
   1  -2   2     3525.47     3566.64     62.82 o 
   2  -2   2       92.75      102.14      5.66 o 
   3  -2   2       56.19       58.24      5.36 o 
   4  -2   2       40.14       36.63      5.78 o 
   5  -2   2        1.45        4.49      3.35 o 
   6  -2   2       90.93       88.68     12.83 o 
   7  -2   2        3.52        2.17      6.01 o 
  -7  -1   2        0.56       19.89      9.37 o 
  -6  -1   2       83.88       65.56     12.21 o 
  -5  -1   2       23.62       28.78      9.93 o 
  -4  -1   2       96.98      115.83     12.53 o 
  -3  -1   2      376.14      395.07     17.25 o 
  -2  -1   2     2953.89     2924.98     75.95 o 
  -1  -1   2     2850.63     2796.16     31.39 o 
   0  -1   2      739.75      852.82    137.15 o 
   1  -1   2      406.13      414.30     11.02 o 
   2  -1   2      155.22      159.47      7.97 o 
   3  -1   2      645.68      689.64     23.43 o 
   4  -1   2      391.10      408.14     27.68 o 
   5  -1   2       55.14       73.81     11.29 o 
   6  -1   2        1.30        6.86      4.02 o 
   7  -1   2      103.30      134.75     25.38 o 
  -7   0   2       13.89       18.97     12.38 o 
  -6   0   2        7.16        5.82      5.14 o 
  -5   0   2        0.16        9.54      4.17 o 
  -4   0   2       38.74       31.28      6.68 o 
  -3   0   2     1067.76     1045.06     25.43 o 
  -2   0   2      624.06      625.59     15.64 o 
  -1   0   2     4504.94     4532.67     53.94 o 
   0   0   2      372.18      346.43     11.19 o 
   1   0   2      584.81      556.98     30.88 o 
   2   0   2        0.16        6.22      2.56 o 
   3   0   2     3539.55     3651.04     53.87 o 
   4   0   2      582.77      611.77     24.35 o 
   5   0   2       90.11       86.43     18.58 o 
   6   0   2        8.79        6.08      8.71 o 
   7   0   2        0.30       11.35      5.99 o 
  -7   1   2        0.89       11.23     10.08 o 
  -6   1   2        3.61        5.22      7.29 o 
  -5   1   2       77.97       96.64     17.90 o 
  -4   1   2      192.82      200.04     12.07 o 
  -3   1   2      669.05      648.49     18.32 o 
  -2   1   2      626.82      634.63     13.98 o 
  -1   1   2       62.31       62.42      6.06 o 
   0   1   2       26.56       25.16      3.67 o 
   1   1   2     2711.39     2602.60     70.62 o 
   2   1   2        1.81        3.14      3.23 o 
   3   1   2      459.10      429.23     19.19 o 
   4   1   2      102.88      112.82     13.44 o 
   5   1   2        3.99        0.00      3.41 o 
   6   1   2        1.86        3.76      5.06 o 
   7   1   2       35.91       34.13     10.47 o 
  -7   2   2        5.18       20.20     10.12 o 
  -6   2   2       95.84      107.92     19.94 o 
  -5   2   2       91.95       82.53      9.99 o 
  -4   2   2      267.85      245.28     12.93 o 
  -3   2   2       79.18       81.28      6.30 o 
  -2   2   2     2128.67     2208.19     28.03 o 
  -1   2   2      152.60      146.12      6.00 o 
   0   2   2    13798.83    13388.41    174.07 o 
   1   2   2      948.32      924.77     22.91 o 
   2   2   2     1289.60     1293.23     31.58 o 
   3   2   2        1.87        3.68      3.34 o 
   4   2   2      107.94      110.55     14.46 o 
   5   2   2        0.21        3.71      4.59 o 
   6   2   2        1.11        1.23      4.98 o 
   7   2   2        0.03        2.19      5.08 o 
  -6   3   2       96.88      127.32     20.42 o 
  -5   3   2        4.61        2.74      4.69 o 
  -4   3   2       43.61       41.82      9.96 o 
  -3   3   2       68.90       62.91     11.22 o 
  -2   3   2      214.60      225.89     12.53 o 
  -1   3   2      596.54      586.46     14.06 o 
   0   3   2     3693.45     3814.98     37.98 o 
   1   3   2      500.15      525.30     19.60 o 
   2   3   2        9.68        5.66      4.44 o 
   3   3   2      165.67      161.59     14.86 o 
   4   3   2       17.73       20.28      7.19 o 
   5   3   2       17.02       13.83      6.46 o 
   6   3   2       42.08       50.02     28.65 o 
  -7   4   2       32.29       16.45     22.81 o 
  -6   4   2       55.22       24.40     19.85 o 
  -5   4   2       46.09       16.89     16.67 o 
  -4   4   2      122.52      134.90     33.67 o 
  -3   4   2        7.53       12.84      8.69 o 
  -2   4   2      898.15      891.38     42.16 o 
  -1   4   2      668.10      649.39     17.03 o 
   0   4   2     5074.83     5497.43     77.91 o 
   1   4   2       81.39      115.79     12.27 o 
   2   4   2      130.00      147.53     15.14 o 
   3   4   2       34.72       39.39      9.54 o 
   4   4   2      518.01      499.04     28.59 o 
   5   4   2      125.96      117.66     17.95 o 
   6   4   2        0.16        0.00      5.00 o 
  -7   5   2        6.21       18.17     24.80 o 
  -6   5   2        0.15        0.00     25.20 o 
  -5   5   2        6.84       16.22     20.56 o 
  -4   5   2      149.50      148.76     14.10 o 
  -3   5   2        1.73        1.38      4.23 o 
  -2   5   2        0.00        4.47      6.13 o 
  -1   5   2        2.33        4.30      3.55 o 
   0   5   2       13.51       14.39      4.50 o 
   1   5   2       22.19       22.89      6.46 o 
   2   5   2        2.01        7.26      4.58 o 
   3   5   2       84.20       73.28     13.32 o 
   4   5   2      291.13      283.14     32.60 o 
   5   5   2        1.70        9.38      6.46 o 
  -7   6   2        5.14       20.47     26.30 o 
  -6   6   2       14.91       23.25     22.37 o 
  -5   6   2        9.73        2.79     15.87 o 
  -4   6   2        6.32       15.03     15.96 o 
  -3   6   2      308.19      314.54     19.32 o 
  -2   6   2       29.55       45.92     10.47 o 
  -1   6   2      111.20      111.07     19.09 o 
   0   6   2       18.39       21.20      5.87 o 
   1   6   2       16.98       16.28      6.11 o 
   2   6   2        0.32        0.69      6.70 o 
   3   6   2        0.07        2.15      4.43 o 
   4   6   2       12.49        6.77      6.64 o 
   5   6   2       11.59       19.40     12.44 o 
  -6   7   2        3.98        0.00     18.61 o 
  -5   7   2        4.37       30.55     23.03 o 
  -4   7   2       99.15      146.78     33.11 o 
  -3   7   2      140.43      173.68     18.00 o 
  -2   7   2      177.18      172.55     41.47 o 
  -1   7   2        0.04        1.59      8.22 o 
   0   7   2        0.58        0.00      4.98 o 
   1   7   2        6.06        2.32      4.28 o 
   2   7   2      101.31      111.35     16.78 o 
   3   7   2       68.51       68.08     13.61 o 
   4   7   2        0.47        0.00      5.32 o 
  -5   8   2       39.83       68.39     31.08 o 
  -4   8   2        5.52       20.34     15.25 o 
  -3   8   2       10.83       29.53     19.67 o 
  -2   8   2        0.11        8.03      9.53 o 
  -1   8   2        0.04        1.89     11.16 o 
   0   8   2       31.64       36.69     13.75 o 
   1   8   2        3.62       11.05      7.87 o 
   2   8   2        8.82        5.36      4.91 o 
   3   8   2        0.75        2.45      5.21 o 
  -4   9   2       12.19       16.89     18.04 o 
  -3   9   2       33.47       38.90     17.86 o 
  -2   9   2       28.99       31.41     10.24 o 
  -1   9   2       11.26       14.36      6.65 o 
   0   9   2       10.01       20.20      8.58 o 
   1   9   2       22.82       32.45     12.16 o 
  -1  -9   3        5.58        2.25      8.05 o 
   0  -9   3        0.80       11.10      7.29 o 
   1  -9   3        0.10        0.93      5.79 o 
   2  -9   3       16.39       17.53      7.63 o 
   3  -9   3        0.37        3.87      6.75 o 
   4  -9   3       92.26      131.31     43.70 o 
  -3  -8   3        0.18        0.00      8.91 o 
  -2  -8   3       31.96       63.04     18.83 o 
  -1  -8   3        1.26        0.00      5.22 o 
   0  -8   3        0.08        3.45      6.76 o 
   1  -8   3       43.33       44.55     11.42 o 
   2  -8   3      126.02      123.86     53.47 o 
   3  -8   3        8.93       10.11      6.26 o 
   4  -8   3      118.13      160.15     58.56 o 
   5  -8   3       12.22       25.01      8.61 o 
  -4  -7   3        0.65        5.62      9.79 o 
  -3  -7   3       12.24       20.69      7.28 o 
  -2  -7   3       38.57       39.09      9.44 o 
  -1  -7   3       84.64       86.25     20.25 o 
   0  -7   3       22.94       27.45     11.23 o 
   1  -7   3        1.11        4.48      5.39 o 
   2  -7   3      306.51      325.18     22.73 o 
   3  -7   3       17.71       19.39     21.49 o 
   4  -7   3        0.28        6.21     10.54 o 
   5  -7   3       55.49       64.16     13.68 o 
   6  -7   3       15.96       25.95     23.39 o 
  -5  -6   3       12.80       23.57      7.84 o 
  -4  -6   3       23.40       23.74      8.30 o 
  -3  -6   3      386.53      359.28     24.45 o 
  -2  -6   3       93.08      101.76     14.61 o 
  -1  -6   3        2.39       13.96      4.81 o 
   0  -6   3        4.99        8.51      4.17 o 
   1  -6   3       39.34       38.67     13.09 o 
   2  -6   3      214.31      210.67     17.09 o 
   3  -6   3       29.51       27.71     14.90 o 
   4  -6   3      106.01      127.58     37.91 o 
   5  -6   3       26.28       30.82     15.10 o 
   6  -6   3        5.46       31.34     25.38 o 
   7  -6   3        0.01        9.95     19.58 o 
  -6  -5   3        9.71       15.19      7.54 o 
  -5  -5   3       32.49       49.97     12.28 o 
  -4  -5   3        6.36        5.69     12.40 o 
  -3  -5   3        6.36        9.52      5.10 o 
  -2  -5   3       80.61       79.97     12.95 o 
  -1  -5   3       15.39       14.83      7.47 o 
   0  -5   3      127.64      121.98     10.39 o 
   1  -5   3       68.89       78.09      6.30 o 
   2  -5   3        1.62        4.26      4.21 o 
   3  -5   3        0.79        6.51      5.29 o 
   4  -5   3        3.01        4.19      4.77 o 
   5  -5   3        1.40        8.78      6.09 o 
   6  -5   3       20.69       20.58      7.34 o 
   7  -5   3        0.02       23.43     20.07 o 
  -6  -4   3       25.38       32.51      9.49 o 
  -5  -4   3       23.14       17.86      7.38 o 
  -4  -4   3        0.01        1.91      4.51 o 
  -3  -4   3      171.71      160.02     19.41 o 
  -2  -4   3       32.81       29.38      7.11 o 
  -1  -4   3       52.30       61.32      8.79 o 
   0  -4   3      611.66      577.64     24.74 o 
   1  -4   3      428.81      444.95     34.35 o 
   2  -4   3      558.50      586.34     23.05 o 
   3  -4   3       20.45       42.99     13.59 o 
   4  -4   3      228.13      236.10     16.83 o 
   5  -4   3       88.24       83.23     14.07 o 
   6  -4   3      215.08      185.81     60.26 o 
   7  -4   3       35.15       53.94     24.09 o 
  -7  -3   3        0.63        2.70      8.84 o 
  -6  -3   3       66.82       53.05     11.26 o 
  -5  -3   3      461.06      451.24     26.75 o 
  -4  -3   3       36.49       45.72      9.70 o 
  -3  -3   3      409.78      400.78     20.71 o 
  -2  -3   3      696.98      671.17     30.75 o 
  -1  -3   3      685.74      649.65     20.85 o 
   0  -3   3       78.08       71.08      6.22 o 
   1  -3   3      357.87      327.90     14.88 o 
   2  -3   3        0.41        4.35      2.94 o 
   3  -3   3      456.62      475.26     15.42 o 
   4  -3   3       27.69       30.81      7.50 o 
   5  -3   3       27.41       30.98      9.50 o 
   6  -3   3       79.36       78.02     23.74 o 
   7  -3   3       57.29       53.32     14.54 o 
  -7  -2   3        0.76        2.52      7.78 o 
  -6  -2   3       12.88       13.49      5.85 o 
  -5  -2   3       47.34       52.44     10.67 o 
  -4  -2   3      644.46      678.64     27.80 o 
  -3  -2   3      747.89      723.46     41.27 o 
  -2  -2   3       94.54       83.11      8.91 o 
  -1  -2   3      330.75      310.18     12.64 o 
   0  -2   3      247.14      329.88     54.49 o 
   1  -2   3     4960.11     5109.35     49.82 o 
   2  -2   3     1569.98     1540.33     31.90 o 
   3  -2   3      364.76      382.13     14.32 o 
   4  -2   3       17.23       28.82      5.59 o 
   5  -2   3        0.08        0.00      2.90 o 
   6  -2   3       88.80       92.11     19.01 o 
   7  -2   3       44.99       34.62      9.86 o 
  -7  -1   3        0.66       14.68     10.04 o 
  -6  -1   3       85.67      105.43     15.59 o 
  -5  -1   3       28.39       25.91      7.14 o 
  -4  -1   3      133.50      129.08     11.89 o 
  -3  -1   3      292.40      281.60     14.39 o 
  -2  -1   3      116.54      121.52      8.12 o 
  -1  -1   3        4.07        5.57      1.92 o 
   1  -1   3      764.33      910.66    179.97 o 
   2  -1   3      554.08      512.30     24.18 o 
   3  -1   3      272.28      229.73     12.38 o 
   4  -1   3      319.10      306.48     16.57 o 
   5  -1   3       52.77       45.63      9.24 o 
   6  -1   3      142.78      155.43     22.13 o 
   7  -1   3       15.24       37.23      8.12 o 
  -7   0   3        6.76       11.10     10.61 o 
  -6   0   3       15.27       27.32     11.49 o 
  -5   0   3      403.14      386.21     22.37 o 
  -4   0   3      866.01      883.92     29.00 o 
  -3   0   3       34.83       28.42      5.33 o 
  -2   0   3     1159.57     1141.75     42.11 o 
  -1   0   3     2836.45     2901.56     46.86 o 
   0   0   3      859.64      886.69     14.34 o 
   1   0   3     8692.59     8547.91    330.91 o 
   2   0   3      124.42      107.81      6.37 o 
   3   0   3       59.89       73.37     13.16 o 
   4   0   3      253.63      248.66     12.59 o 
   5   0   3      104.99      112.39     24.19 o 
   6   0   3       29.62       42.57     14.15 o 
   7   0   3       21.23       20.20     13.99 o 
  -7   1   3        6.74        0.00      6.19 o 
  -6   1   3       46.72       40.98     13.88 o 
  -5   1   3      595.44      586.53     25.97 o 
  -4   1   3      123.96      125.02     17.64 o 
  -3   1   3       30.33       32.35      5.06 o 
  -2   1   3      781.38      796.49     16.36 o 
  -1   1   3     5650.94     5767.76     67.11 o 
   0   1   3     2163.94     1911.09     37.31 o 
   1   1   3     3266.51     3337.67     39.76 o 
   2   1   3      269.26      266.76     13.30 o 
   3   1   3       69.19       77.32     10.19 o 
   4   1   3       24.31       32.43      7.57 o 
   5   1   3      103.14       91.29     14.05 o 
   6   1   3       36.58       49.49     11.24 o 
   7   1   3        4.38       13.88      7.42 o 
  -7   2   3       17.04       14.59      9.46 o 
  -6   2   3       27.45       56.28     15.34 o 
  -5   2   3      355.89      373.22     28.91 o 
  -4   2   3       79.29       73.98      7.25 o 
  -3   2   3      258.79      264.66     10.80 o 
  -2   2   3      147.50      147.87      6.84 o 
  -1   2   3        3.66        5.83      2.63 o 
   0   2   3     2513.80     2389.36     80.16 o 
   1   2   3      106.64       94.62      7.78 o 
   2   2   3       12.20       17.15      4.95 o 
   3   2   3      251.93      221.06     15.28 o 
   4   2   3        2.66        5.39      4.47 o 
   5   2   3       67.68       72.86     13.35 o 
   6   2   3        0.48        0.82      4.78 o 
   7   2   3       16.76       29.28      8.85 o 
  -6   3   3      326.96      305.49     28.16 o 
  -5   3   3      352.42      380.03     27.90 o 
  -4   3   3        0.88        0.26      1.97 o 
  -3   3   3       75.31       61.81     18.77 o 
  -2   3   3      261.56      257.39     17.56 o 
  -1   3   3      159.18      150.47      7.40 o 
   0   3   3       57.44       57.58      6.37 o 
   1   3   3      651.36      721.72     23.66 o 
   2   3   3       45.03       53.39      9.30 o 
   3   3   3       38.00       35.74      8.38 o 
   4   3   3        3.61        5.62      5.09 o 
   5   3   3        5.14        5.39      5.46 o 
   6   3   3        9.41        9.08      6.17 o 
  -7   4   3        2.49        0.00     18.48 o 
  -6   4   3        0.61       24.80     20.69 o 
  -5   4   3        7.61        0.00     16.84 o 
  -4   4   3       29.45       33.31     13.79 o 
  -3   4   3        5.68       18.04      4.15 o 
  -2   4   3       19.09       20.85      5.08 o 
  -1   4   3      237.08      239.10     10.70 o 
   0   4   3      635.70      623.09     18.00 o 
   1   4   3        0.02        0.00      3.98 o 
   2   4   3      114.49      115.42     13.98 o 
   3   4   3      299.59      269.40     19.34 o 
   4   4   3       29.53       34.48      9.53 o 
   5   4   3       11.68        6.59      6.16 o 
   6   4   3        0.17        0.71      5.45 o 
  -7   5   3        2.00       21.26     23.08 o 
  -6   5   3       38.52       16.62     23.70 o 
  -5   5   3       82.54       41.25     20.96 o 
  -4   5   3       21.31       47.92     20.91 o 
  -3   5   3      559.22      594.47     18.43 o 
  -2   5   3       11.38       24.87      9.97 o 
  -1   5   3       91.06      100.09     12.77 o 
   0   5   3       85.46       87.31     13.06 o 
   1   5   3       78.67       73.94     11.74 o 
   2   5   3        4.29        1.51      3.54 o 
   3   5   3       19.24       11.76      5.96 o 
   4   5   3        1.30        2.23      4.91 o 
   5   5   3        0.03        0.00      5.99 o 
  -7   6   3        0.89        0.00     24.58 o 
  -6   6   3       29.25       28.56     21.57 o 
  -5   6   3        0.48       28.34     21.57 o 
  -4   6   3       80.48       91.51     28.07 o 
  -3   6   3       16.89       21.39      9.55 o 
  -2   6   3       35.21       44.25     13.99 o 
  -1   6   3       39.76       48.82      8.23 o 
   0   6   3       10.86        9.05      4.65 o 
   1   6   3        7.08       13.36      5.35 o 
   2   6   3        1.52        0.00      4.13 o 
   3   6   3      169.98      157.38     19.88 o 
   4   6   3        2.82       10.86      6.29 o 
   5   6   3       36.75       35.21     10.21 o 
  -6   7   3       20.87       85.55     31.26 o 
  -5   7   3        0.01       10.92     18.04 o 
  -4   7   3        1.80       16.98     14.46 o 
  -3   7   3        5.34       12.91     16.71 o 
  -2   7   3      172.80      137.44     39.30 o 
  -1   7   3       40.40       44.31     25.86 o 
   0   7   3        0.57        4.93      3.89 o 
   1   7   3        2.71        1.63      4.54 o 
   2   7   3        3.83        0.73      4.11 o 
   3   7   3        1.39        4.00      5.44 o 
   4   7   3        0.46        7.61      5.52 o 
  -5   8   3       17.36       18.97     16.49 o 
  -4   8   3        0.18       16.98     15.08 o 
  -3   8   3        1.15        9.02     16.05 o 
  -2   8   3       57.91       60.75     17.73 o 
  -1   8   3       20.32       20.48     16.60 o 
   0   8   3       72.29       50.08     27.12 o 
   1   8   3       20.82       22.99     11.67 o 
   2   8   3        5.85        9.85      5.91 o 
  -4   9   3       10.44       34.57     18.74 o 
  -3   9   3        0.03       29.18     22.24 o 
  -2   9   3       14.22        0.00     15.12 o 
  -1   9   3        2.93       10.36      6.08 o 
   0   9   3       18.47       16.53     11.10 o 
   1   9   3        2.36        0.00      6.72 o 
  -1  -9   4        1.40        3.63      6.63 o 
   0  -9   4       21.53       41.25     14.28 o 
   1  -9   4        0.00        4.33      7.74 o 
   2  -9   4       16.08       21.25      8.96 o 
   3  -9   4        5.86        5.20      7.71 o 
   4  -9   4        0.02        0.00      5.42 o 
  -3  -8   4        3.65        0.62      7.43 o 
  -2  -8   4       17.84       10.48     10.70 o 
  -1  -8   4        0.95        0.00      5.75 o 
   0  -8   4        9.03        9.55      7.78 o 
   1  -8   4       79.81      118.97     24.36 o 
   2  -8   4        5.31        4.07      5.75 o 
   3  -8   4        0.85        4.74      7.25 o 
   4  -8   4        0.11       13.27      9.51 o 
   5  -8   4        0.08        7.50      6.32 o 
  -4  -7   4        1.06        0.00      4.51 o 
  -3  -7   4       35.51       50.69     12.26 o 
  -2  -7   4      107.70       96.20     15.04 o 
  -1  -7   4      203.40      161.28     28.25 o 
   0  -7   4       11.34       19.63      8.22 o 
   1  -7   4      259.19      254.89     28.52 o 
   2  -7   4      174.75      159.19     44.39 o 
   3  -7   4        1.06        7.12      5.96 o 
   4  -7   4      178.65      270.18     94.32 o 
   5  -7   4      132.99      123.03     39.90 o 
   6  -7   4        0.00        5.97     25.07 o 
  -5  -6   4        5.11        0.14      5.29 o 
  -4  -6   4        0.29        8.86      5.94 o 
  -3  -6   4      221.21      226.68     20.56 o 
  -2  -6   4        0.00        4.58      4.30 o 
  -1  -6   4        0.01        0.96      3.26 o 
   0  -6   4        1.76        1.46      5.08 o 
   1  -6   4       54.67       55.40     11.14 o 
   2  -6   4        7.88       13.18      7.22 o 
   3  -6   4       30.36       58.91     17.95 o 
   4  -6   4       70.57       75.32     26.30 o 
   5  -6   4        0.43       11.61      8.27 o 
   6  -6   4       56.32       64.22     13.89 o 
   7  -6   4      116.68       52.65     28.91 o 
  -5  -5   4       14.91       19.45      8.11 o 
  -4  -5   4        1.00        0.00      4.64 o 
  -3  -5   4       16.33       23.56      7.46 o 
  -2  -5   4       42.05       61.27     10.78 o 
  -1  -5   4       93.38       99.44     11.93 o 
   0  -5   4        2.37        4.16      2.91 o 
   1  -5   4      159.90      182.84     14.53 o 
   2  -5   4        1.99        9.37      5.70 o 
   3  -5   4      240.22      241.97     17.17 o 
   4  -5   4      138.61      137.74     18.46 o 
   5  -5   4        9.51       17.62      6.65 o 
   6  -5   4        0.11        7.46      5.94 o 
   7  -5   4        0.53       14.24     19.45 o 
  -6  -4   4        1.13        0.00      5.08 o 
  -5  -4   4       34.11       33.94      9.83 o 
  -4  -4   4       57.87       56.99     14.28 o 
  -3  -4   4       66.82       68.30     11.97 o 
  -2  -4   4     1000.29      960.90     31.78 o 
  -1  -4   4       76.49       70.41      9.44 o 
   0  -4   4      634.55      574.13     34.53 o 
   1  -4   4     1919.92     2003.78     27.67 o 
   2  -4   4       10.83       35.93      9.93 o 
   3  -4   4       74.83       83.84     12.97 o 
   4  -4   4        0.15        6.21      8.73 o 
   5  -4   4        4.09        4.77      4.88 o 
   6  -4   4       40.52       44.65     11.25 o 
   7  -4   4       39.09       35.06     13.04 o 
  -6  -3   4       27.43       34.72      9.87 o 
  -5  -3   4        0.08        0.62      5.22 o 
  -4  -3   4      158.38      161.15     15.31 o 
  -3  -3   4        1.34        1.87      5.42 o 
  -2  -3   4       15.44       21.62      5.52 o 
  -1  -3   4       91.86       96.34      8.65 o 
   0  -3   4      114.69      118.61      7.60 o 
   1  -3   4      398.66      393.39     10.33 o 
   2  -3   4      258.56      275.29     14.49 o 
   3  -3   4       66.83       64.72      7.82 o 
   4  -3   4      148.94      154.53     14.91 o 
   5  -3   4      300.44      323.04     20.11 o 
   6  -3   4       12.36       14.53      7.16 o 
   7  -3   4        6.78       21.35      9.64 o 
  -7  -2   4       14.12       35.15     15.92 o 
  -6  -2   4       15.33        5.08      6.94 o 
  -5  -2   4        8.10        8.31      4.74 o 
  -4  -2   4       77.18       82.08     12.02 o 
  -3  -2   4      402.87      379.92     18.49 o 
  -2  -2   4     2355.73     2458.83     41.75 o 
  -1  -2   4     4467.17     4237.27     48.17 o 
   0  -2   4        1.49        2.45      3.16 o 
   1  -2   4     7308.46     7093.16    287.97 o 
   2  -2   4      226.80      268.40     18.99 o 
   3  -2   4       88.12      118.12      7.64 o 
   4  -2   4        1.18        4.47      3.82 o 
   5  -2   4       36.09       56.23     10.06 o 
   6  -2   4       41.62       55.19     12.26 o 
   7  -2   4        1.47        5.92      9.24 o 
  -7  -1   4        1.80        3.45      8.00 o 
  -6  -1   4        2.77        2.70      7.21 o 
  -5  -1   4       15.46       19.98      8.53 o 
  -4  -1   4        6.89        2.87      3.54 o 
  -3  -1   4      236.00      238.18     13.55 o 
  -2  -1   4       26.11       30.64      4.86 o 
  -1  -1   4      181.10      191.66     12.02 o 
   0  -1   4     2194.82     3483.89    358.43 o 
   1  -1   4     2184.85     2771.34    516.75 o 
   2  -1   4      379.24      406.70     28.87 o 
   3  -1   4        2.58        4.73      2.42 o 
   4  -1   4      259.42      256.71     12.97 o 
   5  -1   4      271.31      256.77     15.34 o 
   6  -1   4       17.00       40.36      8.59 o 
   7  -1   4        3.40        8.67      5.77 o 
  -7   0   4        1.22        1.99      7.12 o 
  -6   0   4        4.53        0.00      7.12 o 
  -5   0   4      102.44       94.87     12.09 o 
  -4   0   4       12.40        8.85      3.77 o 
  -3   0   4     1058.11     1066.79     24.59 o 
  -2   0   4      934.56      894.62     24.54 o 
  -1   0   4     5497.03     5298.44     97.50 o 
   0   0   4     1412.71     1296.76     52.41 o 
   1   0   4        0.00        1.48      1.43 o 
   2   0   4      402.22      393.10     15.39 o 
   3   0   4        5.90       14.28      3.95 o 
   4   0   4       17.76       22.36      6.08 o 
   5   0   4       18.96       18.69      5.55 o 
   6   0   4       10.70       14.64      6.15 o 
   7   0   4        1.29       10.22      5.87 o 
  -7   1   4        0.02        7.56      8.80 o 
  -6   1   4      231.37      228.78     27.06 o 
  -5   1   4        0.32        0.84      6.06 o 
  -4   1   4      238.31      253.32     13.00 o 
  -3   1   4      176.67      187.40      8.87 o 
  -2   1   4      394.64      425.78     22.41 o 
  -1   1   4      398.65      375.43     18.83 o 
   0   1   4     1204.15     1317.26    212.56 o 
   1   1   4        8.41       16.78      6.76 o 
   2   1   4       18.72       17.77      4.72 o 
   3   1   4     1305.67     1346.22     35.64 o 
   4   1   4       74.75       76.35     11.99 o 
   5   1   4       49.39       44.92     17.29 o 
   6   1   4        6.11       10.29      5.63 o 
   7   1   4       10.39        9.46      6.51 o 
  -7   2   4        0.02        3.58      9.06 o 
  -6   2   4        4.15       10.26      8.49 o 
  -5   2   4        9.13       16.89      9.11 o 
  -4   2   4      177.08      179.26     12.33 o 
  -3   2   4      329.02      355.10     11.60 o 
  -2   2   4      655.88      726.07     16.07 o 
  -1   2   4      140.31      145.37      6.25 o 
   0   2   4     2142.94     2183.29     60.21 o 
   1   2   4      281.85      256.72     13.14 o 
   2   2   4        2.38        0.53      3.34 o 
   3   2   4       46.16       46.24      9.03 o 
   4   2   4       12.98       18.05      6.42 o 
   5   2   4       38.01       41.83      9.85 o 
   6   2   4        8.40        7.49      6.70 o 
   7   2   4        5.50        9.11      6.39 o 
  -6   3   4       80.53       99.25     20.38 o 
  -5   3   4       27.26       26.22      9.20 o 
  -4   3   4      245.92      249.65     21.26 o 
  -3   3   4       53.04       71.32     14.49 o 
  -2   3   4      415.65      365.04     11.46 o 
  -1   3   4       16.01       17.98      3.33 o 
   0   3   4       37.78       40.06      5.79 o 
   1   3   4      126.41      108.40     10.25 o 
   2   3   4       65.91       79.53     11.45 o 
   3   3   4      376.59      366.83     21.44 o 
   4   3   4      790.51      715.80     40.19 o 
   5   3   4        3.17        5.73      5.07 o 
   6   3   4        5.80        6.44      5.63 o 
  -7   4   4        3.60        0.00     21.71 o 
  -6   4   4       24.39        0.00     16.58 o 
  -5   4   4       50.80       46.21     15.74 o 
  -4   4   4        0.33        5.06      4.63 o 
  -3   4   4      179.98      165.64     27.31 o 
  -2   4   4      485.96      511.76     15.65 o 
  -1   4   4      163.28      169.42      9.27 o 
   0   4   4      686.35      655.95     26.84 o 
   1   4   4        4.51        4.07      3.73 o 
   2   4   4       42.13       44.44     11.49 o 
   3   4   4      563.15      520.26     27.25 o 
   4   4   4      294.20      301.46     22.49 o 
   5   4   4        5.96       15.22      8.62 o 
   6   4   4       23.77       39.58     10.53 o 
  -7   5   4       20.44        5.75     22.15 o 
  -6   5   4        1.52        1.41     16.31 o 
  -5   5   4       10.77       30.55     20.16 o 
  -4   5   4      105.13       54.38     21.13 o 
  -3   5   4       35.41       43.23      6.71 o 
  -2   5   4      375.71      403.93     15.53 o 
  -1   5   4       34.64       32.90      6.26 o 
   0   5   4      300.81      269.64     54.16 o 
   1   5   4        4.60        3.43      4.19 o 
   2   5   4       28.12       28.95      7.61 o 
   3   5   4      139.40      139.45     17.70 o 
   4   5   4        0.49        0.00      4.75 o 
   5   5   4        8.57        1.45      6.54 o 
  -6   6   4       12.39       30.64     21.62 o 
  -5   6   4       44.65       45.05     21.00 o 
  -4   6   4       92.11      126.26     29.13 o 
  -3   6   4        9.01       36.87     17.82 o 
  -2   6   4        1.76        0.63      4.24 o 
  -1   6   4       56.02       77.76      9.97 o 
   0   6   4      153.42      129.67     43.08 o 
   1   6   4        8.55        8.68      5.23 o 
   2   6   4       86.17       93.97     19.67 o 
   3   6   4       14.38       21.02      7.59 o 
   4   6   4        3.97        9.22      6.00 o 
  -6   7   4       11.36        0.00     20.03 o 
  -5   7   4        0.16        5.08     13.70 o 
  -4   7   4       19.56       22.50     19.72 o 
  -3   7   4        4.58       13.57     14.41 o 
  -2   7   4      122.83      147.47     23.23 o 
  -1   7   4       25.37       24.02     19.47 o 
   0   7   4        8.91       12.77      4.64 o 
   1   7   4       21.64       28.07      8.05 o 
   2   7   4       47.10       56.76     11.64 o 
   3   7   4        4.30        9.00      6.79 o 
   4   7   4       14.08       24.78      8.05 o 
  -5   8   4        8.16       35.77     16.62 o 
  -4   8   4       30.26        0.00     14.94 o 
  -3   8   4      113.38       84.88     27.94 o 
  -2   8   4       93.54       92.29     31.28 o 
  -1   8   4       18.71       16.23      7.82 o 
   0   8   4       36.95       27.88     17.44 o 
   1   8   4        0.53        5.58      4.96 o 
   2   8   4       25.71       20.30      9.26 o 
  -3   9   4       14.92       12.25     17.51 o 
  -2   9   4        9.79        0.00     18.04 o 
  -1   9   4        1.50       10.27      5.95 o 
   0   9   4       12.56       16.36      9.11 o 
  -1  -9   5        1.21        0.00      6.23 o 
   0  -9   5        9.19       24.05     10.52 o 
   1  -9   5        0.55        6.32      6.54 o 
   2  -9   5       38.99       28.73     13.40 o 
   3  -9   5        2.28       16.09      8.48 o 
   4  -9   5       22.16       44.62     14.13 o 
  -3  -8   5       59.79       69.19     20.96 o 
  -2  -8   5       34.48       30.55     13.57 o 
  -1  -8   5        4.02        7.38      8.75 o 
   0  -8   5       45.71       60.57     17.99 o 
   1  -8   5       17.34       16.58     10.08 o 
   2  -8   5        9.00       22.45      9.68 o 
   3  -8   5        3.74       10.66      7.06 o 
   4  -8   5        3.13       20.05      7.54 o 
   5  -8   5       20.78       40.00     25.75 o 
  -4  -7   5        1.43        4.95      6.22 o 
  -3  -7   5       13.47       13.96      7.02 o 
  -2  -7   5      132.69      127.61     17.01 o 
  -1  -7   5       23.13       23.78     12.29 o 
   0  -7   5        9.09       15.08      9.33 o 
   1  -7   5      105.31      136.56     24.71 o 
   2  -7   5       90.19       84.12     15.79 o 
   3  -7   5        0.51        0.00      4.32 o 
   4  -7   5       29.25       45.77     13.13 o 
   5  -7   5        0.01        9.96     14.54 o 
   6  -7   5        6.40       11.69     18.55 o 
  -5  -6   5        4.93       19.50      8.49 o 
  -4  -6   5       86.85       88.64     15.55 o 
  -3  -6   5        3.04        4.14      4.89 o 
  -2  -6   5        1.67        2.80      4.23 o 
  -1  -6   5      102.71       87.04     12.06 o 
   0  -6   5      139.90      144.65     23.83 o 
   1  -6   5      283.43      272.53     48.67 o 
   2  -6   5       80.10       81.27     14.36 o 
   3  -6   5        0.47        4.65      5.40 o 
   4  -6   5      227.89      238.74     19.53 o 
   5  -6   5        0.44        9.61     13.31 o 
   6  -6   5        1.27        4.84      5.88 o 
  -5  -5   5       28.90       47.88     10.52 o 
  -4  -5   5        2.29       11.80      7.58 o 
  -3  -5   5      113.41      129.39     16.52 o 
  -2  -5   5      118.94      105.50     13.75 o 
  -1  -5   5      360.26      354.97     19.08 o 
   0  -5   5       43.61       54.62      7.81 o 
   1  -5   5        7.34        7.58      5.01 o 
   2  -5   5      145.26      110.41     14.91 o 
   3  -5   5        3.74        3.32      4.44 o 
   4  -5   5       66.06       59.60     15.78 o 
   5  -5   5        6.11        5.77      5.85 o 
   6  -5   5        1.58        0.85      5.19 o 
   7  -5   5        1.28        0.00      7.29 o 
  -6  -4   5        2.46        2.77      6.24 o 
  -5  -4   5        8.76       13.02      6.67 o 
  -4  -4   5       19.72       23.99      8.06 o 
  -3  -4   5      163.15      161.21     16.70 o 
  -2  -4   5       63.76       64.79     10.54 o 
  -1  -4   5        1.04        2.81      3.16 o 
   0  -4   5      201.82      225.98     12.05 o 
   1  -4   5       41.60       41.01      6.13 o 
   2  -4   5     1842.63     1846.47     68.24 o 
   3  -4   5       30.66       22.94      7.78 o 
   4  -4   5      423.66      357.11     24.76 o 
   5  -4   5       93.42      123.34     17.31 o 
   6  -4   5      162.74      119.78     18.47 o 
   7  -4   5       21.54       29.31     11.76 o 
  -5  -3   5       23.31       35.46     15.47 o 
  -4  -3   5        1.58        3.00      6.61 o 
  -3  -3   5       27.52       33.09      7.35 o 
  -2  -3   5       27.54       34.35      6.96 o 
  -1  -3   5       66.37       77.83      8.79 o 
   0  -3   5      405.41      400.25     23.33 o 
   1  -3   5     1912.66     1940.37     24.08 o 
   2  -3   5        0.77        2.06      2.60 o 
   3  -3   5        5.55       11.42      7.54 o 
   4  -3   5        0.31        3.85     11.16 o 
   5  -3   5       13.17       28.65      8.37 o 
   6  -3   5       49.93       49.87     15.96 o 
   7  -3   5       12.52       25.54     25.24 o 
  -7  -2   5        0.30        0.00      8.22 o 
  -6  -2   5        3.27        1.90      6.99 o 
  -5  -2   5       28.07       31.69      8.54 o 
  -4  -2   5        6.93       15.21      6.10 o 
  -3  -2   5        0.32        0.02      2.39 o 
  -2  -2   5        5.60        4.02      2.52 o 
  -1  -2   5      286.16      257.95     12.14 o 
   0  -2   5      157.57      172.11     11.45 o 
   1  -2   5       14.09       19.67      5.10 o 
   2  -2   5      951.95     1042.41    131.27 o 
   3  -2   5      212.85      245.14     11.31 o 
   4  -2   5      257.64      282.38     15.07 o 
   5  -2   5       38.26       61.08     16.80 o 
   6  -2   5       11.71       23.28      8.38 o 
   7  -2   5        1.77        3.40      5.66 o 
  -7  -1   5        3.45        7.25      8.13 o 
  -6  -1   5       21.47       42.88     15.56 o 
  -5  -1   5       32.31       42.90      8.87 o 
  -4  -1   5        4.71        3.27      4.07 o 
  -3  -1   5      363.13      372.30     16.38 o 
  -2  -1   5      121.73      126.89      8.37 o 
  -1  -1   5     2387.29     2437.75     33.05 o 
   0  -1   5     8976.07    11816.47   1065.72 o 
   1  -1   5      669.55      856.85     83.16 o 
   2  -1   5       25.25       25.35      6.51 o 
   3  -1   5       45.55       73.72      8.18 o 
   4  -1   5        3.63        9.11      3.72 o 
   5  -1   5       29.11       44.18     11.52 o 
   6  -1   5       39.57       36.42     13.50 o 
   7  -1   5       25.06       26.00      7.31 o 
  -7   0   5        4.61        0.00      6.06 o 
  -6   0   5       11.42       14.90      9.77 o 
  -5   0   5      462.65      418.53     34.48 o 
  -4   0   5        5.00        4.35      3.12 o 
  -3   0   5      317.47      283.13     12.29 o 
  -2   0   5      167.63      176.97      7.77 o 
  -1   0   5     1128.14     1119.16     18.28 o 
   0   0   5       23.35       27.98      4.75 o 
   1   0   5      115.80      133.81      8.25 o 
   2   0   5     1346.23     1279.06     53.89 o 
   3   0   5      791.00      750.65     25.61 o 
   4   0   5      228.21      224.55     20.05 o 
   5   0   5       56.85       65.04     11.37 o 
   6   0   5       98.47      100.08     15.02 o 
   7   0   5        4.93        4.20      6.94 o 
  -7   1   5       24.12       30.28     12.82 o 
  -6   1   5       47.24       56.50     16.98 o 
  -5   1   5      399.67      332.37     29.62 o 
  -4   1   5       80.82       74.14      7.31 o 
  -3   1   5      482.79      485.90     12.93 o 
  -2   1   5      342.00      390.06     22.86 o 
  -1   1   5     9329.68     9247.84    102.70 o 
   0   1   5      801.56      878.74    146.00 o 
   1   1   5     3079.63     2903.46     59.99 o 
   2   1   5      705.39      690.00     23.19 o 
   3   1   5      758.06      747.48     34.26 o 
   4   1   5        9.01       12.32      4.51 o 
   5   1   5        5.86        9.25      5.75 o 
   6   1   5        1.06        1.86      5.18 o 
   7   1   5       29.44       22.98      9.68 o 
  -7   2   5       30.06       55.66     16.93 o 
  -6   2   5       24.59       41.95     15.21 o 
  -5   2   5      167.80      173.26     20.38 o 
  -4   2   5        3.93        8.44      5.61 o 
  -3   2   5      122.11      136.61     15.03 o 
  -2   2   5     1480.52     1672.23     47.75 o 
  -1   2   5      306.53      303.52     24.69 o 
   0   2   5      511.92      513.12     20.78 o 
   1   2   5     2135.40     2105.89     38.97 o 
   2   2   5      566.17      524.30     21.93 o 
   3   2   5      323.35      315.13     19.05 o 
   4   2   5       80.52       87.25     18.68 o 
   5   2   5       85.25       83.43     14.36 o 
   6   2   5      100.73      110.16     17.71 o 
   7   2   5        3.32       10.04      9.93 o 
  -6   3   5       35.84       30.33     12.51 o 
  -5   3   5       32.53       47.57     12.91 o 
  -4   3   5        3.93        0.66      4.69 o 
  -3   3   5      163.56      172.31      8.34 o 
  -2   3   5      641.53      646.39     20.54 o 
  -1   3   5        5.78        7.93      3.51 o 
   0   3   5        0.03        1.90      2.94 o 
   1   3   5     1278.60     1244.57     33.62 o 
   2   3   5       23.20       27.92      7.19 o 
   3   3   5       20.05       22.50      7.28 o 
   4   3   5      300.95      290.26     21.18 o 
   5   3   5      138.28      110.24     17.12 o 
   6   3   5        0.26        5.18      5.31 o 
  -7   4   5        0.04        0.00     20.51 o 
  -6   4   5       59.31        0.53     17.82 o 
  -5   4   5        6.97       14.89      7.31 o 
  -4   4   5       50.32       32.58     31.50 o 
  -3   4   5       47.00       48.33      9.70 o 
  -2   4   5       13.30       14.73      3.69 o 
  -1   4   5      575.85      612.13     17.74 o 
   0   4   5      296.07      242.94     43.28 o 
   1   4   5      239.81      208.01     67.22 o 
   2   4   5      149.57      145.18     16.05 o 
   3   4   5      135.44      142.59     17.24 o 
   4   4   5       67.01       77.26     14.36 o 
   5   4   5       21.43       25.03      8.42 o 
   6   4   5        1.53        3.22      6.14 o 
  -7   5   5        0.91       13.48     17.86 o 
  -6   5   5        1.21        0.40     17.86 o 
  -4   5   5        1.62        0.00     12.56 o 
  -3   5   5        0.03       10.76      5.68 o 
  -2   5   5       43.77       50.22      7.06 o 
  -1   5   5      151.84      136.24     22.97 o 
   0   5   5      408.95      371.97    102.04 o 
   1   5   5       62.90       75.51     12.14 o 
   2   5   5       67.27       76.20     13.17 o 
   3   5   5       50.72       46.49     10.62 o 
   4   5   5        1.77        9.16      5.85 o 
   5   5   5        2.05        2.20      7.71 o 
  -6   6   5        4.34        0.00     17.95 o 
  -5   6   5       84.06       55.88     22.64 o 
  -4   6   5        0.99       14.10     15.65 o 
  -3   6   5      252.60      262.56     28.52 o 
  -2   6   5       12.03       28.11      5.72 o 
  -1   6   5        6.51        6.00      5.22 o 
   0   6   5        5.29        8.63      4.76 o 
   1   6   5        6.90       10.38      5.53 o 
   2   6   5       15.26       18.51      6.48 o 
   3   6   5        3.50        4.13      5.32 o 
   4   6   5        0.55        7.12      8.07 o 
  -6   7   5        9.08       30.99     19.36 o 
  -5   7   5        5.69        3.45     14.81 o 
  -4   7   5       13.94        6.15     14.90 o 
  -3   7   5       15.11       38.24     18.17 o 
  -2   7   5       41.48       86.08     23.43 o 
  -1   7   5       62.68       60.88     26.55 o 
   0   7   5       13.61       19.96      6.00 o 
   1   7   5       39.18       53.13     11.33 o 
   2   7   5        2.08        2.34      4.52 o 
   3   7   5       12.71       15.88      5.99 o 
  -5   8   5        2.10       28.91     17.24 o 
  -4   8   5        0.95       41.56     21.71 o 
  -3   8   5      154.79       73.39     23.92 o 
  -2   8   5      125.35       47.48     20.38 o 
  -1   8   5       11.91        3.60     13.06 o 
   0   8   5        8.45       13.25      7.18 o 
   1   8   5        0.05       11.33      5.38 o 
   2   8   5       11.95       27.03      7.59 o 
  -3   9   5        0.11        0.00     17.68 o 
  -2   9   5        0.00        5.17     14.85 o 
  -1   9   5        1.94        9.74      6.99 o 
   0   9   5       11.12       12.07      8.71 o 
  -1  -9   6       22.22       33.64     13.57 o 
   0  -9   6        0.46        1.06      6.45 o 
   1  -9   6        2.42       10.74      8.36 o 
   2  -9   6       10.43       21.53     10.92 o 
   3  -9   6        0.15       10.30      8.09 o 
   4  -9   6       18.52       32.41     17.77 o 
  -3  -8   6        1.08        8.22      7.83 o 
  -2  -8   6       54.32       66.23     19.67 o 
  -1  -8   6      119.58      122.28     26.79 o 
   0  -8   6        0.18        6.45      5.88 o 
   1  -8   6        0.01        1.77      5.97 o 
   2  -8   6        0.37        0.00      5.63 o 
   3  -8   6        0.00        1.77      8.78 o 
   4  -8   6        0.46        0.00      7.05 o 
   5  -8   6       43.99       67.65     16.64 o 
  -4  -7   6       17.83       26.59      8.09 o 
  -3  -7   6       38.75       36.93      9.65 o 
  -2  -7   6       68.79       67.31     13.04 o 
  -1  -7   6       20.72       25.95     12.33 o 
   0  -7   6      258.95      225.87     32.14 o 
   1  -7   6      665.40      674.59     47.26 o 
   2  -7   6      115.88      130.02     24.80 o 
   3  -7   6       80.43       68.95     15.76 o 
   4  -7   6      196.92      154.44     21.54 o 
   5  -7   6       27.20       37.02     10.57 o 
   6  -7   6        1.23        9.60     14.94 o 
  -5  -6   6        4.29        0.00      7.07 o 
  -4  -6   6        9.22       13.95      7.55 o 
  -3  -6   6       12.21       20.27      7.33 o 
  -2  -6   6       58.07       58.26     11.13 o 
  -1  -6   6        2.98        8.89      7.56 o 
   0  -6   6       38.21       45.89     15.16 o 
   1  -6   6      391.47      396.78     33.51 o 
   2  -6   6       30.58       33.99     10.10 o 
   3  -6   6        1.48        3.44      5.73 o 
   4  -6   6       54.28       67.80     14.12 o 
   5  -6   6        4.07        8.16      8.60 o 
   6  -6   6       23.63       25.75      9.36 o 
  -5  -5   6        0.72        2.79      7.74 o 
  -4  -5   6       76.22       77.60     13.78 o 
  -3  -5   6        1.80        2.93      3.99 o 
  -2  -5   6       10.33       14.85      8.02 o 
  -1  -5   6       28.80       33.66      7.29 o 
   0  -5   6       12.27       25.16      7.98 o 
   1  -5   6        0.01        0.00      5.90 o 
   2  -5   6       25.63       24.05      8.25 o 
   3  -5   6        0.47        0.25      8.13 o 
   4  -5   6       19.18       45.52     15.78 o 
   5  -5   6        0.47        3.92      5.79 o 
   6  -5   6       11.66       20.60      8.92 o 
   7  -5   6       39.26       35.32     13.48 o 
  -6  -4   6       47.37       67.68     20.47 o 
  -5  -4   6        1.76        0.00      6.01 o 
  -4  -4   6        0.02        9.73      6.28 o 
  -3  -4   6      133.20      120.29     21.00 o 
  -2  -4   6      124.12      135.39     14.08 o 
  -1  -4   6        0.88        2.00      2.65 o 
   0  -4   6        8.90       26.52     13.19 o 
   1  -4   6        0.04        2.47      2.38 o 
   2  -4   6       25.71       44.52      9.53 o 
   3  -4   6       48.19       53.90     10.55 o 
   4  -4   6      422.92      364.66     21.12 o 
   5  -4   6      263.46      262.62     19.00 o 
   6  -4   6       13.91       12.95      8.13 o 
   7  -4   6        0.55        0.00      7.10 o 
  -6  -3   6        2.10        7.83      7.52 o 
  -5  -3   6      157.55      162.13     18.59 o 
  -4  -3   6       71.58       72.77     11.91 o 
  -3  -3   6      583.37      550.55     24.59 o 
  -2  -3   6        0.29        4.79      3.00 o 
  -1  -3   6     1625.78     1713.13     92.00 o 
   0  -3   6        2.44        4.75      2.45 o 
   1  -3   6      197.37      180.85     14.64 o 
   2  -3   6      248.36      265.21     14.87 o 
   3  -3   6      138.43      153.17      7.90 o 
   4  -3   6      114.55       99.49     37.91 o 
   5  -3   6      196.22      137.07     58.87 o 
   6  -3   6        0.79        2.81      6.02 o 
   7  -3   6        0.25        0.00      5.82 o 
  -7  -2   6        0.69        2.70      8.05 o 
  -6  -2   6       72.13       96.60     24.18 o 
  -5  -2   6       59.73       74.72     12.26 o 
  -4  -2   6      180.79      199.41     14.94 o 
  -3  -2   6      757.98      734.60     26.00 o 
  -2  -2   6      651.09      610.35     34.11 o 
  -1  -2   6       14.54       16.31      4.01 o 
   0  -2   6      239.69      315.94     17.35 o 
   1  -2   6     1522.32     1510.13    211.12 o 
   2  -2   6        0.61       11.61      7.09 o 
   3  -2   6       47.63       53.82     13.73 o 
   4  -2   6      145.52      119.06     15.64 o 
   5  -2   6        0.00        2.45      3.63 o 
   6  -2   6       38.90       64.95     13.62 o 
   7  -2   6       45.99       51.11     12.59 o 
  -7  -1   6        0.33        0.00      6.59 o 
  -6  -1   6       66.72       44.92     16.62 o 
  -5  -1   6       47.59       47.79     15.30 o 
  -4  -1   6      363.07      352.83     18.06 o 
  -3  -1   6      317.09      293.67     14.58 o 
  -2  -1   6     1431.09     1386.31     49.60 o 
  -1  -1   6       36.16       48.77      5.97 o 
   0  -1   6       48.81       50.31     12.29 o 
   1  -1   6     1742.44     2342.58    157.36 o 
   2  -1   6      188.34      149.52     15.38 o 
   3  -1   6       84.69      101.50      9.00 o 
   4  -1   6       19.89       22.59      5.61 o 
   5  -1   6      114.18      144.02     14.41 o 
   6  -1   6        1.55        2.73      4.34 o 
   7  -1   6        1.68        6.76      6.15 o 
  -7   0   6        1.15       12.47     10.04 o 
  -6   0   6        2.05        4.11      7.47 o 
  -5   0   6       68.25       53.71     16.05 o 
  -4   0   6      395.00      381.63     16.68 o 
  -3   0   6      860.01      905.49     37.91 o 
  -2   0   6      308.92      316.34     10.61 o 
  -1   0   6      299.51      300.57     10.40 o 
   0   0   6      394.92      364.17     26.75 o 
   1   0   6     1171.63     1180.44     36.96 o 
   2   0   6      896.84      848.64     25.03 o 
   3   0   6       38.09       55.66      9.34 o 
   4   0   6        1.85        3.64      3.46 o 
   5   0   6        7.67       10.91      6.12 o 
   6   0   6       42.08       37.82      8.82 o 
   7   0   6       77.38       85.20     15.14 o 
  -7   1   6        0.69        3.85      9.42 o 
  -6   1   6       29.89       30.02     14.15 o 
  -5   1   6       70.98       64.90     17.15 o 
  -4   1   6      376.30      354.74     28.34 o 
  -3   1   6      267.13      246.60     21.62 o 
  -2   1   6      821.86      812.09     35.01 o 
  -1   1   6      133.45      124.10      6.61 o 
   0   1   6        0.99        1.93      1.70 o 
   1   1   6      223.34      250.83     44.41 o 
   2   1   6      368.23      356.47     17.41 o 
   3   1   6       54.90       59.40     10.20 o 
   4   1   6       74.62       68.11     12.14 o 
   5   1   6       89.99       85.63     19.85 o 
   6   1   6       71.22       65.52     13.51 o 
   7   1   6       19.72       19.24      7.46 o 
  -7   2   6        0.37        2.83      9.02 o 
  -6   2   6        1.07        7.07      7.47 o 
  -5   2   6      184.67      194.70     22.72 o 
  -4   2   6       47.34       62.07     14.50 o 
  -3   2   6       46.66       56.99     12.69 o 
  -2   2   6      177.85      159.38     15.83 o 
  -1   2   6      760.44      698.07     31.74 o 
   0   2   6        5.11        6.33      2.62 o 
   1   2   6      494.00      477.30     25.75 o 
   2   2   6       78.17       73.39     10.60 o 
   3   2   6        3.99        3.60      4.11 o 
   4   2   6       37.23       24.11      7.55 o 
   5   2   6       47.16       52.97     11.76 o 
   6   2   6       30.59       34.12      9.54 o 
  -7   3   6        0.01        2.08      8.22 o 
  -6   3   6       79.87       88.11     20.16 o 
  -5   3   6        0.06        7.69      6.37 o 
  -4   3   6        1.05       12.42      6.76 o 
  -3   3   6      245.68      251.38     21.31 o 
  -2   3   6      383.91      386.94     21.04 o 
  -1   3   6        3.93        3.12      2.18 o 
   0   3   6      361.68      350.62     16.33 o 
   1   3   6      439.06      464.18     20.83 o 
   2   3   6       84.14       82.92     12.22 o 
   3   3   6        0.42        5.17      4.48 o 
   4   3   6        0.32        4.75      4.33 o 
   5   3   6       30.86       29.40      9.57 o 
   6   3   6        1.08        9.76      5.96 o 
  -7   4   6       15.06        0.00     19.01 o 
  -6   4   6       42.98        0.00     15.87 o 
  -5   4   6       55.89       36.53     25.04 o 
  -4   4   6        6.44        9.65      5.60 o 
  -3   4   6      158.28      142.54     69.94 o 
  -2   4   6       14.39       19.38      5.74 o 
  -1   4   6       40.91       46.02      6.75 o 
   0   4   6      839.86      663.23    189.94 o 
   1   4   6       14.80       14.26      5.40 o 
   2   4   6      131.67      165.25     17.40 o 
   3   4   6      206.48      179.64     19.41 o 
   4   4   6       13.11        6.61      5.84 o 
   5   4   6        2.04        6.97      5.80 o 
   6   4   6        6.17        4.60      6.30 o 
  -7   5   6       10.44       21.53     17.68 o 
  -6   5   6       16.46        0.00     13.79 o 
  -4   5   6        2.03        6.40      6.01 o 
  -3   5   6       33.87       40.64      9.18 o 
  -2   5   6      209.47      204.01     11.43 o 
  -1   5   6      318.39      330.82     14.90 o 
   0   5   6        0.06        2.66      3.39 o 
   1   5   6       11.68       10.86      5.46 o 
   2   5   6       15.07       17.46      6.16 o 
   3   5   6       62.56       50.89     11.36 o 
   4   5   6       12.76       11.60     13.66 o 
   5   5   6       32.66       34.27     11.23 o 
  -6   6   6        6.20       23.78     16.84 o 
  -5   6   6        5.03       13.13     16.62 o 
  -4   6   6      255.91      145.45     31.08 o 
  -3   6   6        1.18       13.04     14.06 o 
  -2   6   6      307.98      302.18     31.12 o 
  -1   6   6       40.37       33.47      7.42 o 
   0   6   6      185.36      128.45     50.58 o 
   1   6   6        7.87       15.00      5.65 o 
   2   6   6        3.11        4.51      5.22 o 
   3   6   6        4.58        0.00      4.97 o 
   4   6   6        4.26        1.96      5.95 o 
  -5   7   6        7.98        6.32     14.28 o 
  -4   7   6       11.93       23.25     16.53 o 
  -3   7   6       14.13       46.07     18.04 o 
  -2   7   6       22.68       40.98     20.51 o 
  -1   7   6       70.33       65.09     21.02 o 
   0   7   6       86.24       64.95     23.26 o 
   1   7   6       29.33       34.93      9.20 o 
   2   7   6        4.41        9.52      6.00 o 
   3   7   6        0.86        6.14      5.68 o 
  -4   8   6       17.97       28.16     18.57 o 
  -3   8   6       37.54       73.48     21.93 o 
  -2   8   6        0.53       45.18     21.80 o 
  -1   8   6       81.12       68.67     55.11 o 
   0   8   6        3.48       13.09      6.21 o 
   1   8   6       13.73       14.15      5.92 o 
   2   8   6        1.22        0.82      5.58 o 
  -2   9   6        8.48       13.84     16.36 o 
  -1   9   6        0.16       15.69     14.41 o 
  -1  -9   7        2.50        0.00      8.27 o 
   0  -9   7        3.56        0.00      6.15 o 
   1  -9   7       82.70       99.07     23.78 o 
   2  -9   7       44.19       27.81     11.10 o 
   3  -9   7        7.10       14.80     12.38 o 
  -2  -8   7       72.72       75.02     22.24 o 
  -1  -8   7       37.86       44.78     16.84 o 
   0  -8   7       18.77       29.44     12.20 o 
   1  -8   7        7.55        5.00      6.45 o 
   2  -8   7       11.61       14.07     18.02 o 
   3  -8   7        2.63        0.00      5.22 o 
   4  -8   7        1.45        4.35      7.01 o 
   5  -8   7        0.85        3.15      6.79 o 
  -4  -7   7        6.41        6.92      5.12 o 
  -3  -7   7        1.55        2.05      4.87 o 
  -2  -7   7        6.82        7.52      8.53 o 
  -1  -7   7       20.10       21.97     12.42 o 
   0  -7   7      155.13      132.89     26.39 o 
   1  -7   7       13.73        9.95      7.43 o 
   2  -7   7       25.30       32.29     11.21 o 
   3  -7   7        1.70        0.00     10.01 o 
   4  -7   7       41.55       34.98     11.20 o 
   5  -7   7       54.85       48.72     13.07 o 
   6  -7   7        8.77        7.00      9.75 o 
  -5  -6   7        6.12       17.42      9.88 o 
  -4  -6   7       10.92       13.61      7.02 o 
  -3  -6   7      114.24      128.55     17.36 o 
  -2  -6   7       51.53       43.96      9.85 o 
  -1  -6   7      285.07      258.86     17.79 o 
   0  -6   7      285.95      252.52     27.81 o 
   1  -6   7        4.06        6.76      6.99 o 
   2  -6   7       35.66       36.67     10.50 o 
   3  -6   7        0.16        3.73      4.96 o 
   4  -6   7       52.83       65.58     14.30 o 
   5  -6   7       67.61       56.87     30.81 o 
   6  -6   7        0.86       12.60      8.13 o 
  -5  -5   7       20.13       22.50      7.64 o 
  -4  -5   7       18.64       22.14      7.36 o 
  -3  -5   7        5.46        7.68      4.67 o 
  -2  -5   7      755.79      688.73     60.10 o 
  -1  -5   7        9.01       15.78      5.57 o 
   0  -5   7       59.26       58.44      7.36 o 
   1  -5   7        0.35        1.15      4.24 o 
   2  -5   7      356.15      346.75     21.02 o 
   3  -5   7       19.90       35.45      9.84 o 
   4  -5   7        3.36        9.88      6.49 o 
   5  -5   7       78.98       45.52     13.01 o 
   6  -5   7        3.26        0.00      6.19 o 
   7  -5   7       13.54       24.60     10.44 o 
  -6  -4   7        6.68       11.72      8.49 o 
  -5  -4   7       34.79       44.37     14.81 o 
  -4  -4   7      209.87      224.75     18.09 o 
  -3  -4   7        0.30        1.25      3.30 o 
  -2  -4   7        0.31        1.21      3.22 o 
  -1  -4   7      533.19      523.18     22.05 o 
   0  -4   7      120.09      114.52      9.66 o 
   1  -4   7        3.70        7.17      2.45 o 
   2  -4   7      736.61      728.30    107.15 o 
   3  -4   7       53.32       47.29     10.62 o 
   4  -4   7      125.28       90.71     14.33 o 
   5  -4   7      104.13       71.88     36.49 o 
   6  -4   7       12.80       12.35     13.95 o 
   7  -4   7        3.54       20.04     11.16 o 
  -6  -3   7        4.23        9.15      6.76 o 
  -5  -3   7        5.53        9.99      6.05 o 
  -4  -3   7       14.70       17.33      5.74 o 
  -3  -3   7        2.26        3.16      3.51 o 
  -2  -3   7      227.05      208.92     15.74 o 
  -1  -3   7       72.40       66.56     10.12 o 
   0  -3   7       13.11       16.98      4.20 o 
   1  -3   7     3336.58     3347.48    305.78 o 
   2  -3   7       20.54       21.15      8.17 o 
   3  -3   7        0.57        3.72      3.60 o 
   4  -3   7       37.40       43.64     12.73 o 
   5  -3   7        5.33       11.78     15.76 o 
   6  -3   7        0.09        4.08      5.35 o 
   7  -3   7        0.00        4.68     12.14 o 
  -7  -2   7        2.98       30.06     12.51 o 
  -6  -2   7       30.13       36.74     15.12 o 
  -5  -2   7       88.09      105.93     23.61 o 
  -4  -2   7        3.85       10.09      4.46 o 
  -3  -2   7       52.14       73.05     10.15 o 
  -2  -2   7     2745.43     2743.09    105.37 o 
  -1  -2   7       12.13       13.39      3.75 o 
   0  -2   7      100.66      119.33      8.37 o 
   1  -2   7      419.49      430.76     56.32 o 
   2  -2   7      984.09      990.89     25.34 o 
   3  -2   7       85.11       90.95      8.49 o 
   4  -2   7        3.01        4.26     10.03 o 
   5  -2   7      134.89      127.65     13.53 o 
   6  -2   7       66.73       82.88     27.06 o 
   7  -2   7       10.02        5.36      6.41 o 
  -7  -1   7        2.40        3.93      9.51 o 
  -6  -1   7        5.00        0.00      8.93 o 
  -5  -1   7       17.38       37.93     14.32 o 
  -4  -1   7        1.98        7.15      3.81 o 
  -3  -1   7       41.94       47.19      7.22 o 
  -2  -1   7        8.56       13.65      3.27 o 
  -1  -1   7     1245.30     1259.70     26.47 o 
   0  -1   7      426.57      511.32     79.91 o 
   1  -1   7       26.09       38.89      6.20 o 
   2  -1   7       37.09       53.29      9.77 o 
   3  -1   7      190.10      202.54     13.28 o 
   4  -1   7        3.60       13.80      5.47 o 
   5  -1   7      157.13      162.87     17.70 o 
   6  -1   7        0.32        2.79      4.15 o 
   7  -1   7        8.12       10.96      7.83 o 
  -7   0   7        9.98       18.70     10.65 o 
  -6   0   7        4.15        7.34      9.46 o 
  -5   0   7       28.62       45.71     15.03 o 
  -4   0   7       33.32       28.78     11.36 o 
  -3   0   7      148.89      158.87      8.82 o 
  -2   0   7     2659.54     2779.60     68.48 o 
  -1   0   7      157.63      176.47      8.66 o 
   0   0   7       56.98       55.33      8.29 o 
   1   0   7       82.75       83.32      8.03 o 
   2   0   7       67.97       77.84      9.68 o 
   3   0   7        0.99        0.48      2.59 o 
   4   0   7       32.36       25.78      7.62 o 
   5   0   7        0.43       10.06      5.05 o 
   6   0   7       81.37       77.92     16.87 o 
   7   0   7        7.63        0.00      7.78 o 
  -7   1   7        0.37        3.54      7.78 o 
  -6   1   7        2.80        4.29      7.25 o 
  -5   1   7      274.35      259.82     27.41 o 
  -4   1   7       89.94      128.25     20.91 o 
  -3   1   7        1.07        7.25      5.04 o 
  -2   1   7      965.12     1059.92     42.35 o 
  -1   1   7      938.96      968.52     58.82 o 
   0   1   7     2679.88     2612.07    251.55 o 
   1   1   7        0.64        0.09      2.01 o 
   2   1   7      617.57      592.60     23.32 o 
   3   1   7        0.37        2.05      3.76 o 
   4   1   7      444.34      408.88     38.73 o 
   5   1   7       39.58       41.77      9.61 o 
   6   1   7        0.10        1.51      4.77 o 
   7   1   7        0.85        3.11      7.12 o 
  -7   2   7        0.16        7.03      9.15 o 
  -6   2   7        3.58        0.00      7.12 o 
  -5   2   7       32.29       42.00     14.28 o 
  -4   2   7      323.15      326.40     27.90 o 
  -3   2   7      121.37      133.47     16.53 o 
  -2   2   7       14.59       20.87      8.62 o 
  -1   2   7       11.56        9.09      2.84 o 
   0   2   7       55.02       63.99      8.08 o 
   1   2   7      440.21      471.29     20.34 o 
   2   2   7       17.07       17.85      6.99 o 
   3   2   7      139.65      131.75     15.83 o 
   4   2   7       17.81       16.98      6.67 o 
   5   2   7       23.51       25.67      8.02 o 
   6   2   7        7.55        8.57      5.74 o 
  -7   3   7        4.08       17.51     10.79 o 
  -6   3   7       18.57       50.31     16.49 o 
  -5   3   7       19.43       22.46     10.57 o 
  -4   3   7       11.13       13.00      7.83 o 
  -3   3   7      119.52      144.34     19.85 o 
  -2   3   7       61.36       67.31      8.42 o 
  -1   3   7     1048.05      999.02     38.15 o 
   0   3   7        6.80        7.02      3.69 o 
   1   3   7      391.61      390.36     19.78 o 
   2   3   7        9.22       14.80      6.00 o 
   3   3   7      315.52      316.94     20.99 o 
   4   3   7        0.62        2.35      4.30 o 
   5   3   7        6.84       12.98      7.11 o 
   6   3   7        0.18        3.10      5.18 o 
  -7   4   7        5.37       14.50     19.76 o 
  -5   4   7       46.40       33.55     25.69 o 
  -4   4   7        4.02        4.38      6.16 o 
  -3   4   7        0.02        6.77      6.11 o 
  -2   4   7        1.75       12.51      6.44 o 
  -1   4   7      552.08      566.88     22.72 o 
   0   4   7      337.58      330.51     17.99 o 
   1   4   7       21.66       19.28      6.29 o 
   2   4   7      728.00      724.28     54.91 o 
   3   4   7        1.07        0.54      3.95 o 
   4   4   7      139.01      142.36     29.42 o 
   5   4   7        8.77       16.68      6.09 o 
  -6   5   7       20.79        0.00     13.26 o 
  -5   5   7       26.56       24.67     17.33 o 
  -4   5   7       43.55       41.43     12.62 o 
  -3   5   7        7.31       19.38      7.65 o 
  -2   5   7       27.91       36.52      9.85 o 
  -1   5   7      682.00      579.37    142.46 o 
   0   5   7       75.33       51.57     21.17 o 
   1   5   7      190.13      202.99     16.30 o 
   2   5   7       46.87       42.33     13.73 o 
   3   5   7      208.04      200.01     22.27 o 
   4   5   7        0.82        4.26      4.99 o 
   5   5   7        9.06        6.62      5.87 o 
  -6   6   7        0.76       42.75     20.87 o 
  -5   6   7       12.67       29.62     19.10 o 
  -4   6   7       13.76       28.43     18.79 o 
  -3   6   7       33.66       50.62     19.72 o 
  -2   6   7      298.57      257.70     59.04 o 
  -1   6   7       32.36       37.03      7.44 o 
   0   6   7      314.35      226.98     83.85 o 
   1   6   7        0.52        3.22      4.84 o 
   2   6   7        1.73        1.68      4.47 o 
   3   6   7       68.72       89.56     20.07 o 
   4   6   7        0.44        7.47      7.54 o 
  -5   7   7        0.45        0.00     16.31 o 
  -4   7   7        8.07       33.64     17.68 o 
  -3   7   7       18.28       29.93     15.47 o 
  -2   7   7       58.36       47.22     21.13 o 
  -1   7   7       95.99       58.78     22.06 o 
   0   7   7        7.87        6.02      4.98 o 
   1   7   7        4.54       13.60      5.32 o 
   2   7   7       34.63       27.34     11.14 o 
   3   7   7       11.47       20.49      6.89 o 
  -4   8   7       12.78       16.36     17.24 o 
  -3   8   7        0.54       48.37     22.24 o 
  -2   8   7        0.01        0.00     12.20 o 
  -1   8   7        6.94       11.63     20.12 o 
   0   8   7       28.28       55.57     14.81 o 
   1   8   7       29.64       29.85      9.60 o 
   0  -9   8       40.30       48.81     16.14 o 
   1  -9   8        3.67       14.81      7.83 o 
   2  -9   8        3.21        6.81      8.31 o 
   3  -9   8       12.07       31.12     14.79 o 
  -2  -8   8       20.49       41.07     15.34 o 
  -1  -8   8        1.42       13.44      9.99 o 
   0  -8   8        2.47       14.99      9.95 o 
   1  -8   8        3.47        2.43      6.41 o 
   2  -8   8        3.65       11.01      8.36 o 
   3  -8   8        0.21        3.03     13.31 o 
   4  -8   8        0.13       14.94      8.59 o 
  -3  -7   8        8.58       15.78     12.53 o 
  -2  -7   8       11.92       26.35     11.76 o 
  -1  -7   8       23.86       24.32     12.91 o 
   0  -7   8      189.06      175.87     29.97 o 
   1  -7   8      218.53      166.89     28.74 o 
   2  -7   8        2.56        6.90      8.40 o 
   3  -7   8       22.54       23.24     11.34 o 
   4  -7   8      120.14       98.11     32.05 o 
   5  -7   8        0.04        4.71     12.98 o 
  -4  -6   8        2.29        6.85      5.42 o 
  -3  -6   8       28.59       34.92      9.22 o 
  -2  -6   8        1.85        0.00      4.84 o 
  -1  -6   8      402.41      400.72     35.85 o 
   0  -6   8       30.83       46.60     15.08 o 
   1  -6   8        9.18       16.60     10.52 o 
   2  -6   8       21.13       31.79      8.51 o 
   3  -6   8        3.69        9.22      7.23 o 
   4  -6   8        0.00        0.00      6.08 o 
   5  -6   8       31.65       31.66     11.22 o 
   6  -6   8       17.84       10.51     33.78 o 
  -5  -5   8       10.07       13.42      5.68 o 
  -4  -5   8        3.13        8.15      4.54 o 
  -3  -5   8        0.05        0.00      3.95 o 
  -2  -5   8        0.82        4.41      4.02 o 
  -1  -5   8       35.98       29.26      7.07 o 
   0  -5   8       14.55       16.17      5.05 o 
   1  -5   8       33.97       23.42      8.98 o 
   2  -5   8        0.70        5.36      8.05 o 
   3  -5   8       74.80       73.82     12.13 o 
   4  -5   8        0.26        2.38      5.29 o 
   5  -5   8       15.91       19.56      8.50 o 
   6  -5   8        0.47        9.09      9.93 o 
  -6  -4   8        2.82        7.74      6.90 o 
  -5  -4   8       21.25        9.68      8.67 o 
  -4  -4   8       24.31       32.87      8.50 o 
  -3  -4   8      250.66      219.61     16.84 o 
  -2  -4   8      178.32      177.08     14.30 o 
  -1  -4   8       47.07       70.00     10.27 o 
   0  -4   8        5.97        8.04      5.53 o 
   1  -4   8      118.97      116.02     17.24 o 
   2  -4   8       77.26       89.27     18.11 o 
   3  -4   8      103.25       96.24     24.07 o 
   4  -4   8       47.86       66.50     11.87 o 
   5  -4   8       24.85       23.64     10.58 o 
   6  -4   8        1.92        5.51      7.58 o 
   7  -4   8        3.04        2.39      7.04 o 
  -6  -3   8       46.57       50.58     15.43 o 
  -5  -3   8       29.57       27.06      9.68 o 
  -4  -3   8      326.25      307.34     23.61 o 
  -3  -3   8       24.10       21.63      6.34 o 
  -2  -3   8        4.51        7.29      3.76 o 
  -1  -3   8       10.74       13.97      4.58 o 
   0  -3   8      268.55      261.71     39.30 o 
   1  -3   8     3534.48     3496.14    174.67 o 
   2  -3   8      751.02      764.37     93.01 o 
   3  -3   8       81.34       88.33      9.86 o 
   4  -3   8      285.29      254.43     38.84 o 
   5  -3   8      110.83      123.52     19.58 o 
   6  -3   8        0.06        3.60     15.52 o 
   7  -3   8        7.86       26.74      9.87 o 
  -6  -2   8       12.22       31.79     15.08 o 
  -5  -2   8       47.50       37.93     13.75 o 
  -4  -2   8       36.73       34.89      7.49 o 
  -3  -2   8       72.88       67.46      9.90 o 
  -2  -2   8       33.30       45.99     11.98 o 
  -1  -2   8      402.92      405.24     17.18 o 
   0  -2   8       28.36       24.92      8.02 o 
   1  -2   8        3.56        2.13      4.73 o 
   2  -2   8      550.41      529.96     19.67 o 
   3  -2   8        8.24       10.14      4.15 o 
   4  -2   8      201.03      188.38     13.97 o 
   5  -2   8      470.89      445.34     26.86 o 
   6  -2   8        0.28       10.12      8.22 o 
   7  -2   8       16.65       46.46     15.92 o 
  -7  -1   8        5.07        1.64     10.52 o 
  -6  -1   8        0.79        0.00      7.29 o 
  -5  -1   8      292.28      291.96     31.48 o 
  -4  -1   8        1.82        0.00      5.26 o 
  -3  -1   8      165.60      141.94     11.34 o 
  -2  -1   8      135.19      150.77      9.84 o 
  -1  -1   8       93.45      107.43      8.07 o 
   0  -1   8        9.88       14.42      3.82 o 
   1  -1   8      305.98      392.52     16.60 o 
   2  -1   8      101.13      153.58     33.86 o 
   3  -1   8        0.13        5.79      3.76 o 
   4  -1   8        0.62        6.72      4.18 o 
   5  -1   8       44.01       54.48     11.21 o 
   6  -1   8       12.52       17.09      6.17 o 
   7  -1   8        1.20        0.00      5.84 o 
  -7   0   8        0.04       10.83      8.71 o 
  -6   0   8       45.28       53.36     18.08 o 
  -5   0   8       49.23       66.62     19.10 o 
  -4   0   8      299.74      261.76     26.88 o 
  -3   0   8       30.98       49.03     13.48 o 
  -2   0   8      417.18      442.01     13.70 o 
  -1   0   8      669.74      670.69     18.47 o 
   0   0   8      524.91      457.07     16.81 o 
   1   0   8     1070.21     1237.31    161.72 o 
   2   0   8       86.60       97.33     11.15 o 
   3   0   8        6.68       10.45      4.59 o 
   4   0   8       24.89       29.56      7.21 o 
   5   0   8       94.62      100.27     15.60 o 
   6   0   8       25.06       37.94     13.00 o 
   7   0   8        2.87        9.68      5.39 o 
  -7   1   8        7.79       20.34     13.13 o 
  -6   1   8        0.91        7.03      8.80 o 
  -5   1   8      144.64      134.13     24.62 o 
  -4   1   8       68.16       68.66     16.67 o 
  -3   1   8      491.48      450.01     31.43 o 
  -2   1   8      419.76      478.79     30.02 o 
  -1   1   8       92.84       89.74      6.94 o 
   0   1   8      276.66      278.45     23.01 o 
   1   1   8      117.08      158.91     26.77 o 
   2   1   8       33.81       39.91      8.08 o 
   3   1   8       40.85       42.73      9.57 o 
   4   1   8       54.66       53.01     11.38 o 
   5   1   8       15.19       24.60      7.27 o 
   6   1   8       11.71       20.23      7.28 o 
  -7   2   8        0.17        4.24      8.22 o 
  -6   2   8       94.94      125.07     24.80 o 
  -5   2   8      343.68      388.65     34.40 o 
  -4   2   8        5.32        7.96      6.19 o 
  -3   2   8      844.37      978.80     46.29 o 
  -2   2   8        5.22        4.16      5.39 o 
  -1   2   8      770.36      663.10     35.01 o 
   0   2   8        4.81        8.48      3.36 o 
   1   2   8      361.63      366.90     27.23 o 
   2   2   8        1.92        0.00      4.42 o 
   3   2   8       25.41       37.58      8.94 o 
   4   2   8       55.46       48.84     10.52 o 
   5   2   8      129.93      146.58     19.67 o 
   6   2   8        5.47        2.01      5.51 o 
  -7   3   8        0.12        2.92      8.93 o 
  -6   3   8        0.65        0.00      7.65 o 
  -5   3   8       24.75       33.16     13.00 o 
  -4   3   8      190.09      207.74     23.03 o 
  -3   3   8       43.01       53.41     13.79 o 
  -2   3   8      163.60      114.39     46.07 o 
  -1   3   8       61.47       63.48      6.31 o 
   0   3   8       28.61       29.25      7.23 o 
   1   3   8       25.20       35.28      7.82 o 
   2   3   8        0.62        5.67      4.08 o 
   3   3   8       37.48       47.71     10.75 o 
   4   3   8        8.22       21.06      7.19 o 
   5   3   8        1.04        2.36      8.71 o 
   6   3   8       12.60       27.33      9.39 o 
  -6   4   8      100.33      127.46     24.93 o 
  -5   4   8       16.16       21.02     10.43 o 
  -4   4   8       64.05       59.78     23.52 o 
  -3   4   8        0.35       10.72      6.32 o 
  -2   4   8        1.58        9.30      6.62 o 
  -1   4   8        4.59        5.97      2.99 o 
   0   4   8        2.41        5.53      3.91 o 
   1   4   8       43.72       44.66      9.48 o 
   2   4   8      141.83      145.93     17.11 o 
   3   4   8       96.63       96.14     15.23 o 
   4   4   8       29.11       20.21      8.08 o 
   5   4   8        1.14        0.00      4.52 o 
  -6   5   8        5.61        3.93     14.19 o 
  -5   5   8       78.26       12.82     15.56 o 
  -4   5   8       10.09        0.50      5.92 o 
  -3   5   8       26.50       27.70      8.98 o 
  -2   5   8       58.22       68.42     25.86 o 
  -1   5   8        0.47        2.08      3.76 o 
   0   5   8       79.72       79.02     12.43 o 
   1   5   8      528.02      500.81     26.26 o 
   2   5   8      225.34      225.73     18.52 o 
   3   5   8        1.08        3.19      5.16 o 
   4   5   8       20.01       26.83      7.48 o 
   5   5   8        0.10        3.14      5.69 o 
  -6   6   8       16.08       14.63     17.77 o 
  -5   6   8        2.72        0.00     16.18 o 
  -4   6   8       62.78       28.60     18.35 o 
  -3   6   8       17.05       22.81     11.65 o 
  -2   6   8      160.57      125.35     65.96 o 
  -1   6   8      256.29      197.86     56.62 o 
   0   6   8       75.74       73.05     27.79 o 
   1   6   8        4.94       10.61      5.61 o 
   2   6   8        0.01        0.22      5.11 o 
   3   6   8       15.80       26.40      8.14 o 
   4   6   8        2.31       10.70      6.01 o 
  -5   7   8        2.50       18.66     18.88 o 
  -4   7   8        0.11        7.43     13.44 o 
  -3   7   8        0.01        5.77     10.18 o 
  -2   7   8        6.13       29.71     15.34 o 
  -1   7   8        0.06        5.31      7.20 o 
   0   7   8        0.10        9.31      4.35 o 
   1   7   8        2.81        6.87      9.79 o 
   2   7   8       45.48       40.72     10.87 o 
   3   7   8        8.26       30.96      7.89 o 
  -4   8   8        0.82       14.72     17.24 o 
  -3   8   8       17.08        0.00     15.87 o 
  -2   8   8       28.76        5.79     15.78 o 
  -1   8   8        5.50        0.00     13.31 o 
   0   8   8       17.46       17.90     10.37 o 
   1   8   8        0.60        0.00      4.79 o 
   0  -9   9       23.53       20.29     13.97 o 
   1  -9   9        3.16        5.13      5.79 o 
   2  -9   9        2.83        2.30      5.17 o 
  -2  -8   9        1.95        5.44      7.38 o 
  -1  -8   9       50.83       76.44     22.46 o 
   0  -8   9       27.04       35.19     15.30 o 
   1  -8   9        3.96        9.90      8.97 o 
   2  -8   9       10.55       17.46     10.17 o 
   3  -8   9        2.87       17.27     23.25 o 
   4  -8   9        0.04       12.23      6.51 o 
  -3  -7   9       31.46       26.13      8.65 o 
  -2  -7   9       12.58       23.61     11.27 o 
  -1  -7   9      104.26      122.95     26.17 o 
   0  -7   9      153.23      165.26     29.66 o 
   1  -7   9       28.98       19.36     10.88 o 
   2  -7   9       10.24       13.42      8.18 o 
   3  -7   9       37.71       53.80     14.56 o 
   4  -7   9        1.76        5.43      5.87 o 
   5  -7   9        7.09       26.66     10.87 o 
  -4  -6   9       21.32       16.63     13.93 o 
  -3  -6   9        0.62        1.61      4.83 o 
  -2  -6   9       19.03       23.63      6.90 o 
  -1  -6   9       42.33       43.15     15.03 o 
   0  -6   9      493.55      459.43     38.51 o 
   1  -6   9        0.09        2.61      7.76 o 
   2  -6   9       28.88       14.56      8.61 o 
   3  -6   9       15.54       22.66      8.87 o 
   4  -6   9       57.40       38.34     24.08 o 
   5  -6   9        5.49       19.63     12.62 o 
   6  -6   9        3.13        6.52      6.58 o 
  -5  -5   9        0.27        2.52      7.29 o 
  -4  -5   9       44.01       48.24     10.99 o 
  -3  -5   9       55.62       65.77     11.95 o 
  -2  -5   9       35.41       28.88      8.04 o 
  -1  -5   9        1.56        0.00      3.80 o 
   0  -5   9      264.89      264.02     16.04 o 
   1  -5   9      240.67      205.13     24.09 o 
   2  -5   9       79.81       96.46     18.15 o 
   3  -5   9       10.57        4.51      9.95 o 
   4  -5   9       40.84       47.30     20.65 o 
   5  -5   9       54.90       32.14     10.69 o 
   6  -5   9       16.42        1.47      6.88 o 
  -6  -4   9        3.21        0.00      6.68 o 
  -5  -4   9       42.37       54.69     17.33 o 
  -4  -4   9       15.24       22.95      7.98 o 
  -3  -4   9       73.08       70.45     11.87 o 
  -2  -4   9       40.18       46.94      9.16 o 
  -1  -4   9      515.59      478.46     22.23 o 
   0  -4   9       27.84       34.24      6.82 o 
   1  -4   9       57.98       75.34      9.08 o 
   2  -4   9      275.61      326.96     81.94 o 
   3  -4   9        8.89        6.97     10.68 o 
   4  -4   9       51.25       65.72     14.88 o 
   5  -4   9       70.03       73.96     16.72 o 
   6  -4   9        0.90        4.83      7.85 o 
  -6  -3   9        4.15       11.45      7.12 o 
  -5  -3   9       19.78       40.10     13.97 o 
  -4  -3   9       55.46       82.17     12.81 o 
  -3  -3   9       54.85       57.84      9.77 o 
  -2  -3   9      769.49      722.80     27.59 o 
  -1  -3   9      308.75      298.04     16.57 o 
   0  -3   9     1018.69     1194.17    128.74 o 
   1  -3   9       11.75        9.62      3.40 o 
   2  -3   9      129.68      133.89     10.53 o 
   3  -3   9       74.05       97.92     20.42 o 
   4  -3   9      172.26      122.50     19.94 o 
   5  -3   9       87.80       71.65     16.08 o 
   6  -3   9        7.37        9.80      7.16 o 
   7  -3   9        9.18       10.04      7.96 o 
  -6  -2   9        0.33        3.54      8.27 o 
  -5  -2   9        8.08        9.46      7.38 o 
  -4  -2   9       46.43       56.32     16.14 o 
  -3  -2   9        0.01        1.57      4.00 o 
  -2  -2   9      159.46      155.29     16.69 o 
  -1  -2   9       31.73       32.39      6.08 o 
   0  -2   9      220.25      287.73     29.09 o 
   1  -2   9      191.34      219.25     12.96 o 
   2  -2   9      363.52      377.75     17.58 o 
   3  -2   9       90.85      126.13     14.61 o 
   4  -2   9     1392.03     1306.73     60.85 o 
   5  -2   9        0.02        8.31      7.29 o 
   6  -2   9        3.50        9.15      7.65 o 
   7  -2   9        6.75        8.49      8.31 o 
  -7  -1   9        4.94       11.10     11.41 o 
  -6  -1   9        3.68        6.19      9.59 o 
  -5  -1   9       25.67       17.15     10.30 o 
  -4  -1   9      162.59      186.74     27.28 o 
  -3  -1   9      160.87      148.16     16.67 o 
  -2  -1   9     1110.13      974.50     26.03 o 
  -1  -1   9      382.91      359.91     15.68 o 
   0  -1   9        5.77        7.27      3.27 o 
   2  -1   9      503.64      759.58    147.64 o 
   3  -1   9       11.82       13.28      5.11 o 
   4  -1   9       68.20       67.91     11.79 o 
   5  -1   9      148.17      158.12     17.18 o 
   6  -1   9        6.38        5.40      5.53 o 
   7  -1   9        0.02        0.00      6.06 o 
  -7   0   9        7.38        0.00      7.21 o 
  -6   0   9        9.97       34.70     14.15 o 
  -5   0   9       50.25       49.12     16.31 o 
  -4   0   9        4.87       18.57      9.55 o 
  -3   0   9        1.18        7.52      6.23 o 
  -2   0   9      393.63      448.92     14.67 o 
  -1   0   9        3.27        6.93      2.87 o 
   0   0   9      206.81      166.72     12.98 o 
   1   0   9      264.18      305.62     56.72 o 
   2   0   9     1460.99     1497.94    115.70 o 
   3   0   9      335.43      299.95     18.64 o 
   4   0   9      138.65      136.38     16.59 o 
   5   0   9        0.01        1.24      7.67 o 
   6   0   9        0.65        0.00      4.67 o 
   7   0   9        0.02        5.08      5.69 o 
  -7   1   9        0.15        0.00      7.47 o 
  -6   1   9        0.06        1.95      7.52 o 
  -5   1   9       41.77       57.30     17.24 o 
  -4   1   9       79.22       99.16     20.65 o 
  -3   1   9        6.64       17.68      8.53 o 
  -2   1   9      170.49      186.21     20.12 o 
  -1   1   9       45.11       44.62      6.13 o 
   0   1   9      254.86      237.87     13.29 o 
   1   1   9      152.17      162.66     14.43 o 
   2   1   9      430.18      444.44     21.85 o 
   3   1   9       20.79       25.84      7.74 o 
   4   1   9        2.57        7.18      4.77 o 
   5   1   9       97.87       98.96     16.06 o 
   6   1   9        8.18        7.33      6.07 o 
  -7   2   9        1.17       13.44     10.43 o 
  -6   2   9        2.67        5.88      9.06 o 
  -5   2   9       19.59       22.94     12.07 o 
  -4   2   9        0.01        6.37      6.85 o 
  -3   2   9      188.39      192.75     21.57 o 
  -2   2   9      491.88      486.88     32.58 o 
  -1   2   9       24.12       29.02      5.47 o 
   0   2   9        0.37        0.72      2.90 o 
   1   2   9       92.72       95.42     11.95 o 
   2   2   9      347.45      328.98     35.85 o 
   3   2   9        2.74        0.00      5.31 o 
   4   2   9       64.44       61.08     16.73 o 
   5   2   9      229.78      181.21     33.69 o 
   6   2   9        0.35        0.48      5.17 o 
  -7   3   9        0.98        7.47      9.15 o 
  -6   3   9       34.52       48.32     17.15 o 
  -5   3   9       40.21       48.23     15.56 o 
  -4   3   9        0.00        0.00      6.06 o 
  -3   3   9        3.63        7.60      7.34 o 
  -2   3   9        1.28        0.00      5.26 o 
  -1   3   9       25.53       36.97      5.89 o 
   0   3   9       81.02       90.05     11.14 o 
   1   3   9       30.05       37.13      8.12 o 
   2   3   9      263.60      241.76     17.92 o 
   3   3   9       13.50       11.23      5.66 o 
   4   3   9       27.46       28.59      8.19 o 
   5   3   9        0.10        9.79      5.38 o 
   6   3   9        2.15        6.14      6.75 o 
  -6   4   9        5.20        8.93      9.77 o 
  -5   4   9      163.39      164.15     26.66 o 
  -4   4   9        1.99        0.12      6.66 o 
  -3   4   9      260.82      230.29     17.43 o 
  -2   4   9      274.67      261.58     17.72 o 
  -1   4   9      304.87      334.13     28.32 o 
   0   4   9        7.01        3.96      3.82 o 
   1   4   9      263.98      245.73     17.71 o 
   2   4   9      136.77      136.14     21.15 o 
   3   4   9      196.05      185.56     21.21 o 
   4   4   9       89.80       94.21     16.04 o 
   5   4   9       12.70       28.94      9.17 o 
  -6   5   9       48.82        0.00     13.35 o 
  -5   5   9        2.63       12.73     13.93 o 
  -4   5   9       16.87       22.36     12.67 o 
  -3   5   9        0.22        8.23      6.89 o 
  -2   5   9       25.75       15.09      7.46 o 
  -1   5   9       43.78       27.78     17.99 o 
   0   5   9        6.83        7.33      6.87 o 
   1   5   9       79.55       73.35     12.78 o 
   2   5   9      380.03      371.66     24.59 o 
   3   5   9        0.10        6.36      4.87 o 
   4   5   9        7.07        9.91      5.93 o 
  -6   6   9        0.22        1.24     17.99 o 
  -5   6   9       61.93       29.66     19.19 o 
  -4   6   9       56.16       46.99     16.89 o 
  -3   6   9        2.44        1.93      6.57 o 
  -2   6   9        0.01       13.19      9.04 o 
  -1   6   9       73.35       58.41     32.21 o 
   0   6   9        7.11       11.82      5.60 o 
   1   6   9        0.01        2.94      4.56 o 
   2   6   9       94.52      105.96     17.57 o 
   3   6   9        6.48        6.88      5.79 o 
  -5   7   9       20.83       37.84     17.73 o 
  -4   7   9        7.99        0.00     13.97 o 
  -3   7   9        0.60       19.41     14.37 o 
  -2   7   9        4.18       23.21     17.42 o 
  -1   7   9       26.46       21.95     15.67 o 
   0   7   9        1.18        0.00      7.16 o 
   1   7   9      172.19      186.30     22.15 o 
   2   7   9        2.20       20.62      7.21 o 
  -3   8   9        0.26        0.00     19.67 o 
  -2   8   9        5.64       17.68     13.26 o 
   0   8   9       55.79       56.50     17.55 o 
   1   8   9        0.05       10.98      6.42 o 
   1  -9  10        4.24        3.76      5.57 o 
  -2  -8  10        1.67        0.00      9.20 o 
  -1  -8  10       11.32       23.87     12.82 o 
   0  -8  10       22.37       21.84     11.49 o 
   1  -8  10       48.27       42.71     16.14 o 
   2  -8  10        1.46        6.85      6.59 o 
   3  -8  10        0.31        0.00      5.80 o 
   4  -8  10        4.63        7.10      5.98 o 
  -3  -7  10        5.03       10.65      9.33 o 
  -2  -7  10        1.02        2.39      8.18 o 
  -1  -7  10       40.95       45.98     16.22 o 
   0  -7  10        4.96        9.11      8.93 o 
   1  -7  10        8.51       16.98      9.68 o 
   2  -7  10       26.37       31.27     11.81 o 
   3  -7  10        0.09        0.00     10.93 o 
   4  -7  10       59.66       75.50     14.23 o 
   5  -7  10        0.00       11.42      8.22 o 
  -4  -6  10       27.04       37.49     10.35 o 
  -3  -6  10        6.56       12.95      6.53 o 
  -2  -6  10       26.36       29.40      7.85 o 
  -1  -6  10       38.30       29.31     13.04 o 
   0  -6  10        2.30        0.00      5.13 o 
   1  -6  10       13.34       17.86     10.12 o 
   2  -6  10       27.42       25.67      9.94 o 
   3  -6  10        0.08       14.06     16.25 o 
   4  -6  10       49.61       41.19     23.56 o 
   5  -6  10        0.99       11.58      7.38 o 
   6  -6  10        0.03       11.31      6.77 o 
  -5  -5  10       46.05       64.15     17.02 o 
  -4  -5  10       13.68       22.12      7.76 o 
  -3  -5  10       17.86       16.33      5.73 o 
  -2  -5  10       28.53       30.82      7.13 o 
  -1  -5  10       48.51       57.30     10.38 o 
   0  -5  10       26.59       32.14     13.00 o 
   1  -5  10        5.81       13.00      8.36 o 
   2  -5  10      228.59      234.26     18.96 o 
   3  -5  10       42.30       47.39     11.33 o 
   4  -5  10       45.48       54.27     14.59 o 
   5  -5  10        0.08        8.47      6.86 o 
   6  -5  10        0.24       10.79     11.25 o 
  -5  -4  10       18.41       35.81     13.22 o 
  -4  -4  10      110.58      130.22     17.12 o 
  -3  -4  10        1.14        7.27      4.34 o 
  -2  -4  10       96.94       86.63     12.81 o 
  -1  -4  10      107.91      114.99     13.34 o 
   0  -4  10       24.51       26.65      6.32 o 
   1  -4  10       22.50       25.62      5.66 o 
   2  -4  10       81.52       87.00     19.89 o 
   3  -4  10        1.72       16.66      7.83 o 
   4  -4  10      141.82      109.05     19.01 o 
   5  -4  10        2.99       11.02      8.44 o 
   6  -4  10        8.63       21.79      9.10 o 
  -6  -3  10       34.08       28.12     11.63 o 
  -5  -3  10        1.90        8.53      7.16 o 
  -4  -3  10       50.73       77.94     19.98 o 
  -3  -3  10        3.09        0.30      5.61 o 
  -2  -3  10        1.32        5.06      3.98 o 
  -1  -3  10       56.27       66.34     10.09 o 
   0  -3  10       34.45       40.95      7.80 o 
   1  -3  10      253.78      224.25     27.17 o 
   2  -3  10      101.74       84.64     10.67 o 
   3  -3  10        0.93        2.65      5.79 o 
   4  -3  10      942.51      872.48     52.61 o 
   5  -3  10      348.62      316.89     34.04 o 
   6  -3  10       26.34       17.20     10.48 o 
  -6  -2  10       63.94       70.82     22.02 o 
  -5  -2  10        8.87       32.32     14.15 o 
  -4  -2  10        3.87        6.59      6.28 o 
  -3  -2  10       28.90       25.58      5.99 o 
  -2  -2  10       63.65       75.12     10.42 o 
  -1  -2  10       36.81       42.75      7.62 o 
   0  -2  10        0.03        5.86      4.13 o 
   1  -2  10      221.65      280.55     15.44 o 
   2  -2  10       78.24      130.22     20.54 o 
   3  -2  10        6.27        6.76      3.75 o 
   4  -2  10       60.96       73.60     16.80 o 
   5  -2  10      147.83      126.66     26.39 o 
   6  -2  10       19.15       12.25     10.08 o 
  -6  -1  10       15.93       42.09     16.31 o 
  -5  -1  10        9.83       22.59     11.72 o 
  -4  -1  10       23.16       19.58      9.24 o 
  -3  -1  10      102.42       83.29     18.83 o 
  -2  -1  10      249.76      264.36     13.88 o 
  -1  -1  10      136.50      138.27     10.18 o 
   0  -1  10      269.89      273.47     14.82 o 
   2  -1  10      157.74      188.07     20.51 o 
   3  -1  10       84.33       99.87     17.40 o 
   4  -1  10        3.63        5.25      4.29 o 
   5  -1  10        4.72        8.18      7.05 o 
   6  -1  10        4.26       13.48      7.07 o 
  -7   0  10       39.28       77.50     21.49 o 
  -6   0  10        6.09        7.96      8.93 o 
  -5   0  10       68.87       58.05     18.39 o 
  -4   0  10      111.85      116.40     22.90 o 
  -3   0  10       21.84       22.90     10.39 o 
  -2   0  10      215.14      228.19     17.64 o 
  -1   0  10      247.36      241.70     12.80 o 
   0   0  10      167.15      150.21     13.90 o 
   1   0  10       32.28       34.15      7.38 o 
   2   0  10       23.85       26.50      6.99 o 
   3   0  10       37.70       48.67     10.60 o 
   4   0  10       72.34       86.34     13.90 o 
   5   0  10        0.02        4.02      5.81 o 
   6   0  10        1.66        2.95      4.60 o 
  -7   1  10        4.38       12.64      9.51 o 
  -6   1  10       13.29       23.17     12.91 o 
  -5   1  10        2.26        6.06      7.12 o 
  -4   1  10       86.43      104.64     21.97 o 
  -3   1  10       91.86       90.23     18.92 o 
  -2   1  10      724.67      747.72     41.47 o 
  -1   1  10      242.11      213.37     14.72 o 
   0   1  10      151.98      162.05     11.66 o 
   1   1  10     1226.82     1190.55     91.69 o 
   2   1  10       42.60       51.36      9.69 o 
   3   1  10      166.06      168.01     17.89 o 
   4   1  10       24.75       33.91     14.90 o 
   5   1  10      178.13      163.99     20.79 o 
   6   1  10       27.93       25.33      9.90 o 
  -7   2  10        1.41        3.14     10.12 o 
  -6   2  10        4.66       17.73     11.54 o 
  -5   2  10       12.49       25.33     13.04 o 
  -4   2  10       92.71      107.47     21.75 o 
  -3   2  10       81.38      100.36     20.16 o 
  -2   2  10     1218.37     1157.54     52.61 o 
  -1   2  10       45.16       44.70      6.71 o 
   0   2  10      270.53      209.11     22.59 o 
   1   2  10      126.13      139.28     13.01 o 
   2   2  10        0.01        0.42      3.72 o 
   3   2  10        1.66        5.00      3.47 o 
   4   2  10        3.65        0.00      4.62 o 
   5   2  10       59.34       45.81     25.75 o 
   6   2  10        0.70        0.39      5.86 o 
  -7   3  10       22.38       36.65     15.61 o 
  -6   3  10       12.48       21.44     11.85 o 
  -5   3  10       14.51       14.19      9.55 o 
  -4   3  10       51.45       48.81     16.71 o 
  -3   3  10        1.98        7.74      7.29 o 
  -2   3  10        0.42        8.09      8.31 o 
  -1   3  10      108.08      109.55     20.51 o 
   0   3  10       82.09       76.51     10.93 o 
   1   3  10        0.84        3.71      3.72 o 
   2   3  10        6.10        9.95      6.43 o 
   3   3  10       21.68       30.14      8.09 o 
   4   3  10       49.63       95.33     16.24 o 
   5   3  10        2.58        3.77      5.25 o 
  -6   4  10       89.26       86.61     20.16 o 
  -5   4  10        8.43        2.25      8.62 o 
  -4   4  10       12.99       13.94      8.14 o 
  -3   4  10      110.62       94.02     35.01 o 
  -2   4  10        8.59        7.90      6.99 o 
  -1   4  10      608.17      574.59     39.43 o 
   0   4  10       50.45       65.17     10.98 o 
   1   4  10        1.59        0.00      4.84 o 
   2   4  10       36.00       33.34      8.86 o 
   3   4  10        0.23        7.73      6.22 o 
   4   4  10        2.65        3.54      5.37 o 
   5   4  10        0.01        3.34      6.99 o 
  -6   5  10       10.33        0.00     13.00 o 
  -5   5  10        6.59        3.72      8.23 o 
  -4   5  10        4.61        0.00      6.47 o 
  -3   5  10       42.57       43.51     11.15 o 
  -2   5  10        0.01        0.00      4.28 o 
  -1   5  10      145.95       90.88     85.10 o 
   0   5  10       73.05       82.70     15.80 o 
   1   5  10      177.43      171.95     18.93 o 
   2   5  10       16.13       20.87      6.99 o 
   3   5  10       21.05       38.74      9.63 o 
   4   5  10       49.92       55.73     21.53 o 
  -5   6  10        0.01       13.48     14.24 o 
  -4   6  10       27.32        0.00     12.64 o 
  -3   6  10       27.17       21.17     18.30 o 
  -2   6  10        0.26        8.66      6.24 o 
  -1   6  10       35.80       30.74      9.47 o 
   0   6  10        6.74        9.57      6.15 o 
   1   6  10       25.10       19.94      7.11 o 
   2   6  10       15.09       22.12      6.76 o 
   3   6  10       10.15       18.61      7.96 o 
  -4   7  10        5.67        5.04     13.26 o 
  -3   7  10        5.55       22.19     12.73 o 
  -2   7  10       71.40       35.62     33.89 o 
  -1   7  10        2.25       19.01     10.04 o 
   0   7  10       52.89       55.22     17.15 o 
   1   7  10       25.50       24.31      7.67 o 
   2   7  10        9.12       19.59      6.80 o 
  -2   8  10        0.00        6.45     14.37 o 
   0   8  10        9.06       12.86      9.11 o 
  -1  -8  11       11.74       19.72     11.23 o 
   0  -8  11        2.91       10.35      9.86 o 
   1  -8  11        1.16        0.00      7.07 o 
   2  -8  11       54.39       45.01     14.72 o 
   3  -8  11        0.85        3.04      6.69 o 
  -3  -7  11       41.25       38.51     16.27 o 
  -2  -7  11        1.53        0.27      6.45 o 
  -1  -7  11        7.90       11.67      8.89 o 
   0  -7  11        0.60        3.32      7.43 o 
   1  -7  11       17.54       23.96     11.98 o 
   2  -7  11        3.61       13.57     10.57 o 
   3  -7  11       33.41       47.38     13.35 o 
   4  -7  11        0.48        4.31     16.18 o 
   5  -7  11        0.13        7.40     34.28 o 
  -4  -6  11       21.32       24.35     12.98 o 
  -3  -6  11        0.38        0.92      7.83 o 
  -2  -6  11       19.85       24.16      7.14 o 
  -1  -6  11      547.16      478.75     40.67 o 
   0  -6  11        2.83        7.16      7.34 o 
   1  -6  11       99.99       75.86     21.13 o 
   2  -6  11       50.90       49.34     16.93 o 
   3  -6  11      300.89      244.23     22.92 o 
   4  -6  11       13.51       26.67     12.40 o 
   5  -6  11        0.09       17.24      6.83 o 
  -5  -5  11        0.64        8.67      8.27 o 
  -4  -5  11        4.91       12.76      6.82 o 
  -3  -5  11       27.10       16.97      6.86 o 
  -2  -5  11        4.79        5.28      9.64 o 
  -1  -5  11       32.50       37.79      9.39 o 
   0  -5  11      242.35      241.07     26.92 o 
   1  -5  11       62.74       45.45     15.21 o 
   2  -5  11      260.77      210.57     30.55 o 
   3  -5  11      120.18      127.41     26.35 o 
   4  -5  11        0.06        0.78      6.18 o 
   5  -5  11       12.10       24.51     21.29 o 
   6  -5  11       11.85        2.56      6.55 o 
  -5  -4  11        3.70        8.71      7.60 o 
  -4  -4  11        7.23       14.46      9.51 o 
  -3  -4  11      170.25      149.07     16.97 o 
  -2  -4  11       33.01       43.71     15.16 o 
  -1  -4  11      337.82      336.04     19.67 o 
   0  -4  11       11.49        8.88      7.67 o 
   1  -4  11        2.72        0.00      5.13 o 
   2  -4  11      119.89      108.76     21.93 o 
   3  -4  11        0.38        0.00      6.10 o 
   4  -4  11       22.71       13.66      8.44 o 
   5  -4  11       18.64       10.26      8.40 o 
   6  -4  11       43.50       54.91     17.82 o 
  -6  -3  11       14.09       24.76     11.01 o 
  -5  -3  11        1.59        8.44      8.09 o 
  -4  -3  11       57.92       66.31     18.61 o 
  -3  -3  11       17.85       14.64      5.24 o 
  -2  -3  11        7.36       12.23      6.50 o 
  -1  -3  11       11.35       12.85      4.45 o 
   0  -3  11      158.66      155.96     12.28 o 
   1  -3  11      404.96      319.61     62.07 o 
   2  -3  11       31.99       40.10      7.54 o 
   3  -3  11      474.95      411.68     35.32 o 
   4  -3  11      114.13      103.05     23.21 o 
   5  -3  11        9.73        7.87      5.22 o 
   6  -3  11       18.84       19.94     10.88 o 
  -6  -2  11       31.36       43.68     15.34 o 
  -5  -2  11        1.87        1.95      6.76 o 
  -4  -2  11      300.31      336.43     33.47 o 
  -3  -2  11      141.42      130.51     23.12 o 
  -2  -2  11        4.17       15.11      4.71 o 
  -1  -2  11       23.97       17.15      5.21 o 
   0  -2  11      139.86      179.10     24.18 o 
   1  -2  11       51.34       56.92      9.23 o 
   2  -2  11        2.49       14.92      5.33 o 
   3  -2  11      142.37      142.66     24.62 o 
   4  -2  11       98.96       93.07     13.22 o 
   5  -2  11        0.81        0.00      4.47 o 
   6  -2  11        0.88        0.00      5.92 o 
  -6  -1  11        0.02       14.72      9.46 o 
  -5  -1  11        1.12        0.00      8.31 o 
  -4  -1  11      499.98      502.31     40.32 o 
  -3  -1  11        0.62        3.85      6.23 o 
  -2  -1  11       14.30       16.18      4.71 o 
  -1  -1  11      580.56      567.80     21.82 o 
   0  -1  11      382.22      391.45     18.69 o 
   1  -1  11      490.14      669.09     68.08 o 
   2  -1  11       33.87       49.80      9.73 o 
   3  -1  11        6.87        4.96      3.87 o 
   4  -1  11        3.85        7.50      4.87 o 
   5  -1  11      117.51      119.61     16.63 o 
   6  -1  11       51.70       78.38     21.04 o 
  -6   0  11        2.13        7.47     10.08 o 
  -5   0  11      250.41      262.83     32.10 o 
  -4   0  11       11.81        9.37      8.05 o 
  -3   0  11       95.65      121.36     22.55 o 
  -2   0  11        6.17        6.63      6.06 o 
  -1   0  11       28.03       26.99      6.00 o 
   0   0  11      202.75      190.33     12.95 o 
   1   0  11       42.55       37.79      8.25 o 
   2   0  11      572.00      572.10     71.95 o 
   3   0  11       63.46       70.46     12.20 o 
   4   0  11       87.08       84.64     13.94 o 
   5   0  11       14.40       21.89     10.46 o 
   6   0  11        0.72        0.00      4.39 o 
  -6   1  11       19.20       25.33     12.51 o 
  -5   1  11        0.28        7.65      8.89 o 
  -4   1  11       31.14       41.29     15.25 o 
  -3   1  11      129.77      160.61     25.29 o 
  -2   1  11       75.65       96.42     19.45 o 
  -1   1  11     1017.01      950.82     56.23 o 
   0   1  11      214.96      188.64     13.22 o 
   1   1  11       78.70       83.35     21.49 o 
   2   1  11        0.89        0.94      3.66 o 
   3   1  11        3.48        8.55      5.10 o 
   4   1  11      218.02      207.35     19.16 o 
   5   1  11        0.55       11.36     12.07 o 
   6   1  11        2.28        0.00      9.55 o 
  -6   2  11        0.34        6.45      9.02 o 
  -5   2  11       88.46       94.96     22.77 o 
  -4   2  11       76.56       88.15     21.31 o 
  -3   2  11       23.90       35.46     13.57 o 
  -2   2  11       30.65       27.10     11.58 o 
  -1   2  11       21.49       23.87     11.45 o 
   0   2  11      138.60      139.48     22.15 o 
   1   2  11      250.48      241.90     17.95 o 
   2   2  11       34.20       34.75      8.85 o 
   3   2  11       69.44       83.93     14.63 o 
   4   2  11      136.67      112.90     17.33 o 
   5   2  11        1.58        4.93      5.49 o 
  -6   3  11        9.62       10.74      9.11 o 
  -5   3  11        6.95        6.45      9.95 o 
  -4   3  11       53.36       78.56     20.82 o 
  -3   3  11       20.60       24.67     10.26 o 
  -2   3  11      187.40      185.24     23.12 o 
  -1   3  11       12.12       14.32      9.24 o 
   0   3  11      144.10      137.93     12.86 o 
   1   3  11       61.33       52.58     10.10 o 
   2   3  11      168.60      168.79     16.46 o 
   3   3  11        5.61       11.39      5.51 o 
   4   3  11       36.78       36.97      9.34 o 
   5   3  11        0.02        6.75      5.81 o 
  -6   4  11        0.01        0.00      9.02 o 
  -5   4  11       17.06       30.73     15.69 o 
  -4   4  11        0.77       14.48      7.65 o 
  -3   4  11        0.64        6.38     11.07 o 
  -2   4  11       41.07       28.33      9.36 o 
  -1   4  11      111.16      108.53     21.88 o 
   0   4  11       75.22       80.04     12.24 o 
   1   4  11      251.58      209.25     17.08 o 
   2   4  11        7.91        3.86      5.59 o 
   3   4  11       61.97       72.38     13.99 o 
   4   4  11       11.38       16.92      6.64 o 
  -6   5  11       15.72        1.11     14.81 o 
  -5   5  11       11.21        7.53      7.34 o 
  -4   5  11       28.64       21.66     15.83 o 
  -3   5  11       10.21       16.43      8.06 o 
  -2   5  11       11.90       19.63      8.06 o 
  -1   5  11       22.95       27.81     11.76 o 
   0   5  11       48.69       54.34     10.72 o 
   1   5  11        3.71        8.51      6.72 o 
   2   5  11       38.09       47.24     10.79 o 
   3   5  11       15.52       22.19     12.71 o 
   4   5  11        0.24        9.88      5.71 o 
  -5   6  11       11.98       35.19     16.80 o 
  -4   6  11       24.74        3.05     12.07 o 
  -3   6  11       12.48        7.42      8.33 o 
  -2   6  11       15.41       12.88     14.54 o 
  -1   6  11        4.83       16.53      8.89 o 
   0   6  11        1.96        9.95      9.20 o 
   1   6  11        0.39        3.67      4.85 o 
   2   6  11       15.52       16.87      6.65 o 
   3   6  11       17.48       23.74     12.42 o 
  -4   7  11        2.06        4.51     14.06 o 
  -3   7  11        0.33       15.16     12.33 o 
  -2   7  11       30.71       44.10     29.07 o 
  -1   7  11        8.39        7.34      9.06 o 
   0   7  11        2.30        9.64      8.44 o 
   1   7  11        3.78        4.57      6.06 o 
  -1  -8  12       19.81       22.41     11.63 o 
   0  -8  12        0.92        0.00      5.57 o 
   1  -8  12        4.69        0.00      6.19 o 
   2  -8  12       11.98       11.01     11.98 o 
   3  -8  12        1.17        5.88      7.03 o 
  -2  -7  12        0.83       10.17     11.27 o 
  -1  -7  12        7.45       12.73     10.30 o 
   0  -7  12        5.23       18.35     10.08 o 
   1  -7  12        5.39        6.72      8.44 o 
   2  -7  12       26.78       27.63     12.69 o 
   3  -7  12        1.61        0.84      5.79 o 
   4  -7  12        0.29        0.00      8.60 o 
  -4  -6  12        6.90        0.00      7.25 o 
  -3  -6  12        1.18       10.00      6.08 o 
  -2  -6  12       12.33       24.32     12.38 o 
  -1  -6  12       13.60        9.37      8.67 o 
   0  -6  12       64.79       65.74     18.83 o 
   1  -6  12       48.56       45.09     16.58 o 
   2  -6  12       69.89       61.85     19.10 o 
   3  -6  12       63.06       63.93     20.12 o 
   4  -6  12        6.80        0.00      6.85 o 
   5  -6  12       33.75       27.50     13.13 o 
  -4  -5  12        2.13       17.86     10.21 o 
  -3  -5  12        3.08        9.94      4.95 o 
  -2  -5  12       63.57       73.22     12.33 o 
  -1  -5  12      373.01      343.37     35.99 o 
   0  -5  12       41.61       45.36     14.99 o 
   1  -5  12        3.30        0.00      5.79 o 
   2  -5  12       52.82       59.42     18.57 o 
   3  -5  12       87.92       69.54     20.69 o 
   4  -5  12       32.76       37.89     13.57 o 
   5  -5  12       10.15        0.71      5.70 o 
  -5  -4  12        5.74       11.19      8.80 o 
  -4  -4  12       29.27       38.46     13.79 o 
  -3  -4  12       97.15      101.06     14.93 o 
  -2  -4  12       41.75       48.50      9.86 o 
  -1  -4  12      227.25      200.18     22.70 o 
   0  -4  12      194.17      156.57     14.17 o 
   1  -4  12      394.95      340.50     31.17 o 
   2  -4  12      141.41      118.66     23.70 o 
   3  -4  12        8.67        5.92      7.60 o 
   4  -4  12       11.20       22.59     10.12 o 
   5  -4  12        5.52        0.22      7.87 o 
   6  -4  12       35.40       82.19     23.21 o 
  -5  -3  12       69.65      109.99     25.69 o 
  -4  -3  12       13.45       31.83     12.07 o 
  -3  -3  12        0.20        0.00      5.22 o 
  -2  -3  12      175.86      148.73     14.12 o 
  -1  -3  12       33.12       30.55      7.36 o 
   0  -3  12        4.42        5.37      3.34 o 
   1  -3  12        9.55       22.90      5.96 o 
   2  -3  12        2.88        5.56      4.34 o 
   3  -3  12        1.57        9.81      7.60 o 
   4  -3  12      142.02      159.51     29.05 o 
   5  -3  12       14.89       21.13     10.79 o 
   6  -3  12       23.41       17.60      9.55 o 
  -6  -2  12        8.62       15.12      8.18 o 
  -5  -2  12        2.14        8.31      7.87 o 
  -4  -2  12       53.59       63.31     18.04 o 
  -3  -2  12      229.23      219.01     25.51 o 
  -2  -2  12      250.23      231.96     15.27 o 
  -1  -2  12      134.92      137.67     12.52 o 
   0  -2  12      463.52      432.92     20.99 o 
   1  -2  12       31.79       32.63      7.38 o 
   2  -2  12       84.70      120.48     16.60 o 
   3  -2  12      223.84      260.16     34.37 o 
   4  -2  12      160.81      148.46     27.72 o 
   5  -2  12      101.33      122.59     26.61 o 
   6  -2  12       12.83        0.00      6.41 o 
  -6  -1  12       30.94       55.13     17.95 o 
  -5  -1  12        2.99        5.39      8.93 o 
  -4  -1  12      106.96       82.85     20.51 o 
  -3  -1  12      319.08      343.02     31.70 o 
  -2  -1  12       32.85       36.30     12.20 o 
  -1  -1  12      172.49      186.11     13.13 o 
   0  -1  12        3.88        5.44      3.38 o 
   1  -1  12       42.12       56.82      9.71 o 
   2  -1  12       49.08       58.74      9.98 o 
   3  -1  12       40.70       47.57     10.03 o 
   4  -1  12       13.64       26.97      9.20 o 
   5  -1  12       98.65       96.49     19.12 o 
   6  -1  12        8.93       16.31      8.18 o 
  -6   0  12       11.06        0.00      7.87 o 
  -5   0  12        2.86       25.16     13.40 o 
  -4   0  12      246.58      245.41     29.05 o 
  -3   0  12       13.88       26.13     10.48 o 
  -2   0  12       52.52       53.01     16.22 o 
  -1   0  12      139.92      147.93     11.70 o 
   0   0  12        8.84       22.16      6.19 o 
   1   0  12        5.94        8.34      4.46 o 
   2   0  12       36.08       43.75      9.79 o 
   3   0  12       57.95       78.49     12.94 o 
   4   0  12      395.64      349.48     35.10 o 
   5   0  12       68.56       71.55     14.01 o 
   6   0  12       32.72       30.00      9.11 o 
  -6   1  12       10.04       16.71     10.17 o 
  -5   1  12       10.40       10.26      9.02 o 
  -4   1  12       11.33       20.20     11.05 o 
  -3   1  12        3.72        3.36      7.87 o 
  -2   1  12       69.54       54.60     16.45 o 
  -1   1  12      304.09      276.75     27.06 o 
   0   1  12       17.98       25.16      6.95 o 
   1   1  12        0.45        3.67      3.87 o 
   2   1  12        7.14       14.21      6.02 o 
   3   1  12       43.34       27.49      7.90 o 
   4   1  12        8.93       16.62      7.16 o 
   5   1  12      100.40      105.56     23.92 o 
   6   1  12        1.47        9.24      8.71 o 
  -6   2  12        3.23       13.13     11.76 o 
  -5   2  12        2.32       11.32     10.21 o 
  -4   2  12        5.70        0.00      5.88 o 
  -3   2  12       18.49       20.20     12.11 o 
  -2   2  12        0.42        7.47      7.83 o 
  -1   2  12      195.42      192.00     23.74 o 
   0   2  12      210.53      199.25     28.85 o 
   1   2  12       59.98       67.57     14.17 o 
   2   2  12       43.04       42.75      9.55 o 
   3   2  12        1.60        8.95      5.30 o 
   4   2  12       49.19       32.98      9.38 o 
   5   2  12        0.17        5.87      6.00 o 
  -6   3  12       11.02       21.53     13.13 o 
  -5   3  12       11.03       13.40     10.74 o 
  -4   3  12       10.60       10.39      9.73 o 
  -3   3  12        9.52        2.92      9.28 o 
  -2   3  12      252.48      245.36     27.37 o 
  -1   3  12       41.38       44.87     14.77 o 
   0   3  12       23.83       17.40      6.24 o 
   1   3  12      313.55      288.06     19.68 o 
   2   3  12        8.18       24.40      7.97 o 
   3   3  12       80.26       82.24     14.26 o 
   4   3  12        0.15        1.99      5.86 o 
   5   3  12        3.71       16.83     13.26 o 
  -6   4  12        1.06       10.08     10.12 o 
  -5   4  12        4.09        2.96      9.90 o 
  -4   4  12       81.13       45.91     47.77 o 
  -3   4  12        4.09       10.67      9.75 o 
  -2   4  12       91.78       66.27     36.27 o 
  -1   4  12       75.48       69.59     18.26 o 
   0   4  12      196.84      196.78     28.87 o 
   1   4  12       14.56       15.18      6.37 o 
   2   4  12       56.54       68.52     13.21 o 
   3   4  12        2.84       11.73      5.24 o 
   4   4  12        0.27        0.00      5.11 o 
  -5   5  12        5.08        0.86     17.55 o 
  -4   5  12       28.28       26.36     20.84 o 
  -3   5  12        0.01        5.08      7.29 o 
  -2   5  12      268.75      142.89    108.20 o 
  -1   5  12      178.14      172.33     28.38 o 
   0   5  12       34.87       22.15     11.94 o 
   1   5  12      176.81      170.97     19.66 o 
   2   5  12        0.01        3.72      4.80 o 
   3   5  12       77.26      102.06     16.72 o 
  -4   6  12        6.55        5.93      7.92 o 
  -3   6  12       10.54       16.80      8.85 o 
  -2   6  12        0.94       10.88      8.13 o 
  -1   6  12        0.01        7.16      8.89 o 
   0   6  12       22.16       24.62     11.36 o 
   1   6  12       24.09       38.96      9.14 o 
   2   6  12       32.03       50.41     10.56 o 
  -3   7  12       37.27        0.00     13.13 o 
  -2   7  12        1.43        6.68      7.96 o 
  -1   7  12        3.76       11.10     10.12 o 
   0   7  12       16.32       19.01     12.11 o 
   1   7  12        1.06        0.00      7.96 o 
   0  -8  13        8.28        0.00      8.05 o 
   1  -8  13        0.24        8.27      8.75 o 
   2  -8  13        5.99       26.13     12.29 o 
  -2  -7  13       33.32       31.96     15.30 o 
  -1  -7  13        3.87        2.03      7.65 o 
   0  -7  13        3.03       10.08      8.13 o 
   1  -7  13        0.02        1.90      7.74 o 
   2  -7  13       39.99       29.93     13.57 o 
   3  -7  13        0.84        7.52      8.80 o 
   4  -7  13        0.03       15.52      9.68 o 
  -3  -6  13        4.66        8.46      5.87 o 
  -2  -6  13       14.81       24.85     13.31 o 
  -1  -6  13       20.59       13.66      9.06 o 
   0  -6  13       79.61       64.77     19.85 o 
   1  -6  13        3.22       12.38      9.68 o 
   2  -6  13      190.22      161.67     30.64 o 
   3  -6  13       27.72       30.28     14.24 o 
   4  -6  13        9.97        9.64      7.65 o 
   5  -6  13        0.89       12.64      7.47 o 
  -4  -5  13       68.90       69.54     18.21 o 
  -3  -5  13        9.21       32.00      8.64 o 
  -2  -5  13       60.10       51.82     11.17 o 
  -1  -5  13        2.12        6.65      4.55 o 
   0  -5  13        0.91        5.22      7.07 o 
   1  -5  13        0.09        6.81      8.22 o 
   2  -5  13       32.17       16.84      9.68 o 
   3  -5  13        0.26        4.95      7.65 o 
   4  -5  13       11.35       11.05      9.11 o 
   5  -5  13        2.71        0.00      6.63 o 
  -5  -4  13        3.08        0.31      6.94 o 
  -4  -4  13        0.31        0.00      8.09 o 
  -3  -4  13       55.52       62.78     17.29 o 
  -2  -4  13       31.13       31.23      8.15 o 
  -1  -4  13      295.73      254.90     18.23 o 
   0  -4  13       66.38       66.43     11.58 o 
   1  -4  13       63.82       46.60     14.63 o 
   2  -4  13      151.87      148.99     26.66 o 
   3  -4  13       48.49       44.87     17.86 o 
   4  -4  13        0.15        4.38      7.69 o 
   5  -4  13        1.46        0.00      8.40 o 
  -5  -3  13       19.93       27.01     12.82 o 
  -4  -3  13        5.51       22.94     10.79 o 
  -3  -3  13      127.20      148.23     26.44 o 
  -2  -3  13        0.80        4.63      9.02 o 
  -1  -3  13       27.84       25.13      6.67 o 
   0  -3  13       11.48       23.26      6.23 o 
   1  -3  13        0.54        4.66      4.21 o 
   2  -3  13        8.91       18.04      6.32 o 
   3  -3  13      403.77      372.60     35.32 o 
   4  -3  13        4.07       14.63      8.80 o 
   5  -3  13       38.68       23.25     12.47 o 
   6  -3  13        8.21        9.95      6.41 o 
  -6  -2  13        0.12        9.90      8.80 o 
  -5  -2  13       57.79       79.53     21.93 o 
  -4  -2  13      132.15      152.92     28.60 o 
  -3  -2  13       66.80       64.50     18.08 o 
  -2  -2  13       17.08       16.45      8.71 o 
  -1  -2  13     1077.88     1061.88     34.15 o 
   0  -2  13       37.17       37.71      8.11 o 
   1  -2  13      341.22      537.75     50.38 o 
   2  -2  13        0.40        1.94      3.79 o 
   3  -2  13      692.84      805.67    124.25 o 
   4  -2  13      168.21      143.28     27.76 o 
   5  -2  13       38.11       27.81     15.12 o 
   6  -2  13        3.84       16.22     10.92 o 
  -6  -1  13        6.69        0.00     10.61 o 
  -5  -1  13        3.23        0.00      7.65 o 
  -4  -1  13        1.71        8.97      7.96 o 
  -3  -1  13       72.41       70.20     17.99 o 
  -2  -1  13      190.02      187.23     22.55 o 
  -1  -1  13      157.83      169.22     15.78 o 
   0  -1  13        9.50       16.61      5.50 o 
   1  -1  13       15.03       33.77      7.97 o 
   2  -1  13       81.77      115.79     14.88 o 
   3  -1  13       51.31       59.94     11.90 o 
   4  -1  13      137.02      131.00     17.85 o 
   5  -1  13       26.38       37.64      9.57 o 
   6  -1  13       37.31       31.34     12.64 o 
  -6   0  13       12.98        5.79     10.48 o 
  -5   0  13        0.02        2.30      8.84 o 
  -4   0  13      117.74      120.60     25.86 o 
  -3   0  13      109.49       73.70     18.97 o 
  -2   0  13      159.32      153.72     24.98 o 
  -1   0  13       38.88       38.53      7.38 o 
   0   0  13      126.53      124.56     13.65 o 
   1   0  13       45.75       46.21      9.12 o 
   2   0  13        1.05        0.00      4.77 o 
   3   0  13        5.15        0.00      4.28 o 
   4   0  13       47.38       46.25     10.92 o 
   5   0  13       37.66       54.39     11.99 o 
   6   0  13       47.94       34.29     28.71 o 
  -6   1  13       16.34       28.25     14.19 o 
  -5   1  13       28.85       49.16     17.46 o 
  -4   1  13        8.77       22.15     11.49 o 
  -3   1  13       47.36       45.14     15.74 o 
  -2   1  13        1.94        3.32      6.85 o 
  -1   1  13      133.08       99.29     21.13 o 
   0   1  13       60.83       63.55     10.53 o 
   1   1  13       12.61       22.40      6.82 o 
   2   1  13        0.74        4.62      5.53 o 
   3   1  13       66.44       48.91     11.38 o 
   4   1  13       94.57       91.66     15.86 o 
   5   1  13        9.49       14.53     21.91 o 
  -6   2  13       46.93       84.48     24.14 o 
  -5   2  13        0.74        0.00      7.65 o 
  -4   2  13      309.87      333.78     34.53 o 
  -3   2  13       34.70       32.23     12.82 o 
  -2   2  13        2.48        0.40      6.68 o 
  -1   2  13        0.11        3.27      7.34 o 
   0   2  13       15.33       21.16      6.77 o 
   1   2  13        5.78        7.60      4.71 o 
   2   2  13      138.37      140.42     17.27 o 
   3   2  13        1.38        4.84      4.90 o 
   4   2  13        1.31       13.27      6.33 o 
   5   2  13        8.23       11.71      6.58 o 
  -6   3  13       13.36       16.49     12.51 o 
  -5   3  13       15.80       18.74     10.65 o 
  -4   3  13       59.14       46.20     16.45 o 
  -3   3  13       20.57       27.01     12.69 o 
  -2   3  13       17.84       19.45     11.27 o 
  -1   3  13      245.03      218.04     26.70 o 
   0   3  13      189.41      171.05     26.84 o 
   1   3  13       32.33       38.93      9.14 o 
   2   3  13        4.87        7.25      4.70 o 
   3   3  13        0.16        0.00      5.06 o 
   4   3  13        5.63       10.90      5.95 o 
  -5   4  13       31.38       53.14     17.55 o 
  -4   4  13       22.68       15.69     18.63 o 
  -3   4  13        6.17        5.62      9.97 o 
  -2   4  13       91.09       40.71     30.08 o 
  -1   4  13       46.10       58.05     17.73 o 
   0   4  13      106.42      102.08     23.12 o 
   1   4  13        0.10        0.00      4.39 o 
   2   4  13        3.00        3.68      4.32 o 
   3   4  13        0.72        3.79      4.72 o 
   4   4  13       10.72        9.50      5.94 o 
  -5   5  13       27.23       24.27     15.03 o 
  -4   5  13        9.23        2.09     13.40 o 
  -3   5  13        0.10        2.60      5.56 o 
  -2   5  13       35.68       35.63     15.08 o 
  -1   5  13       57.32       72.95     20.73 o 
   0   5  13       31.84       28.16     12.20 o 
   1   5  13       15.46       17.07      6.10 o 
   2   5  13        1.52        2.67      5.35 o 
   3   5  13        1.56       13.95      6.42 o 
  -4   6  13       34.01       18.60     34.75 o 
  -3   6  13        1.26        0.00      6.88 o 
  -2   6  13       23.10       11.45     10.17 o 
  -1   6  13       38.97       63.31     18.48 o 
   0   6  13        6.92        4.42      6.85 o 
   1   6  13        1.26        8.40      9.68 o 
   2   6  13        5.79       12.59     13.82 o 
  -2   7  13       28.69       22.06     12.25 o 
  -1   7  13        0.33        0.80      7.03 o 
   0   7  13       11.83       46.38     15.78 o 
  -2  -7  14        2.22       19.72      8.84 o 
  -1  -7  14        0.01       23.03     12.56 o 
   0  -7  14       60.23       60.92     19.58 o 
   1  -7  14        3.56       12.02      9.68 o 
   2  -7  14        4.16        0.80      7.21 o 
   3  -7  14       50.92       56.46     21.04 o 
  -3  -6  14       42.58       73.96     19.19 o 
  -2  -6  14        6.25        9.81      8.93 o 
  -1  -6  14       59.35       78.56     21.13 o 
   0  -6  14      117.23      100.09     24.14 o 
   1  -6  14       20.61        2.65      8.18 o 
   2  -6  14       13.38       15.61     11.54 o 
   3  -6  14        9.93        0.00      5.75 o 
   4  -6  14        6.98        0.00      6.63 o 
  -4  -5  14        0.54        5.61      8.22 o 
  -3  -5  14       50.81       38.73     13.13 o 
  -2  -5  14       47.83       38.66      8.65 o 
  -1  -5  14      108.78      120.65     24.01 o 
   0  -5  14        0.46        6.68      7.74 o 
   1  -5  14       40.80       26.08     13.17 o 
   2  -5  14       56.32       61.01     19.58 o 
   3  -5  14       20.87        6.76      8.84 o 
   4  -5  14        4.21       11.98     11.36 o 
   5  -5  14       42.19       46.91     15.56 o 
  -4  -4  14        4.71        4.91      7.21 o 
  -3  -4  14        1.48        0.00      6.45 o 
  -2  -4  14        8.24       16.99      6.80 o 
  -1  -4  14       41.56       43.98      8.83 o 
   0  -4  14      112.77      119.78     14.94 o 
   1  -4  14        0.04        4.91      7.07 o 
   2  -4  14       21.97       33.64     14.54 o 
   3  -4  14       26.69       32.80     14.99 o 
   4  -4  14       26.80       40.94     15.87 o 
   5  -4  14        0.47        5.08      6.76 o 
  -5  -3  14        1.32        0.00      6.41 o 
  -4  -3  14       54.34       69.14     19.19 o 
  -3  -3  14       40.98       40.94     13.57 o 
  -2  -3  14      123.66      133.25     23.87 o 
  -1  -3  14       21.00       22.19      8.95 o 
   0  -3  14       24.65       15.48      6.06 o 
   1  -3  14       57.74       52.14     10.27 o 
   2  -3  14       11.57       14.24      9.15 o 
   3  -3  14      154.61      177.81     29.75 o 
   4  -3  14        9.58       17.51      9.37 o 
   5  -3  14        2.21       10.21      9.37 o 
  -5  -2  14        1.92        3.85      8.00 o 
  -4  -2  14       64.00       78.03     20.29 o 
  -3  -2  14       11.51       17.24      9.64 o 
  -2  -2  14        2.98        1.95      6.10 o 
  -1  -2  14      773.02      671.71     27.99 o 
   0  -2  14        0.02        6.47      4.64 o 
   1  -2  14      331.90      364.73     31.04 o 
   2  -2  14       49.63       58.40     12.89 o 
   3  -2  14       37.65       46.68     12.07 o 
   4  -2  14       15.04        7.91      8.71 o 
   5  -2  14       33.76       41.16     16.84 o 
  -5  -1  14       14.58       11.67      6.90 o 
  -4  -1  14       20.19        6.32      8.53 o 
  -3  -1  14      130.00      164.24     27.81 o 
  -2  -1  14       11.11       10.12      7.12 o 
  -1  -1  14        1.11        4.30      3.91 o 
   0  -1  14      170.03      155.26     14.62 o 
   1  -1  14       24.98       31.56      8.66 o 
   2  -1  14       66.20       95.64     14.08 o 
   3  -1  14        5.43        2.65      4.64 o 
   4  -1  14        9.76       14.24      6.73 o 
   5  -1  14       10.34       16.93     10.08 o 
  -6   0  14        3.04       11.94     10.65 o 
  -5   0  14       13.61       19.94     12.29 o 
  -4   0  14        9.22       16.76     13.97 o 
  -3   0  14      281.15      262.65     29.53 o 
  -2   0  14       70.30       80.68     19.63 o 
  -1   0  14      316.48      287.72     28.87 o 
   0   0  14       13.00       20.26      6.47 o 
   1   0  14       18.87       28.09      7.66 o 
   2   0  14        7.61        1.95      4.41 o 
   3   0  14       14.22        5.76      5.87 o 
   4   0  14        0.61        9.03      5.70 o 
   5   0  14       29.86       46.50     10.84 o 
  -6   1  14        0.03        6.06      9.81 o 
  -5   1  14       37.95       36.74     16.18 o 
  -4   1  14        1.37        0.00      8.05 o 
  -3   1  14       11.24       18.52     11.89 o 
  -2   1  14      175.66      153.41     26.35 o 
  -1   1  14       11.08       20.73      9.95 o 
   0   1  14        1.79        0.76      3.51 o 
   1   1  14       37.47       40.54      9.19 o 
   2   1  14       22.89       26.69      7.25 o 
   3   1  14       21.75       23.36      7.72 o 
   4   1  14        4.39       14.35      6.72 o 
   5   1  14      122.01      130.76     20.49 o 
  -6   2  14        3.77        0.00      9.15 o 
  -5   2  14        0.94       10.52     10.21 o 
  -4   2  14       40.63       63.44     18.83 o 
  -3   2  14      138.74      143.99     27.59 o 
  -2   2  14        3.23        6.19      7.69 o 
  -1   2  14        0.43        1.68      6.72 o 
   0   2  14       59.65       30.20     12.78 o 
   1   2  14        0.08        0.00      3.44 o 
   2   2  14       73.53       73.91     13.10 o 
   3   2  14       10.90        7.59      5.74 o 
   4   2  14       78.40      102.11     16.50 o 
   5   2  14        0.04        7.78      7.16 o 
  -5   3  14        0.04        0.00      8.49 o 
  -4   3  14        7.14        4.51      9.73 o 
  -3   3  14       99.00       93.50     23.08 o 
  -2   3  14       30.60       23.96     13.40 o 
  -1   3  14       29.31       35.15     14.32 o 
   0   3  14        1.91       10.70      8.44 o 
   1   3  14       31.55       48.58     10.56 o 
   2   3  14        8.67        8.40      4.94 o 
   3   3  14       13.74       14.60      6.92 o 
   4   3  14       40.62       33.35      9.50 o 
  -5   4  14        7.82        7.34     10.96 o 
  -4   4  14        6.35       12.44      8.98 o 
  -3   4  14        9.20       15.15      8.52 o 
  -2   4  14        0.51        0.00      6.54 o 
  -1   4  14        2.90        0.00      6.32 o 
   0   4  14       15.84       25.73     12.51 o 
   1   4  14       90.04      107.19     15.66 o 
   2   4  14       45.56       37.41     10.00 o 
   3   4  14       10.43       20.77      7.02 o 
  -4   5  14        0.29        3.61      8.18 o 
  -3   5  14        1.88        6.43     15.58 o 
  -2   5  14        4.90        1.50      8.40 o 
  -1   5  14        9.31        8.80      7.69 o 
   0   5  14       36.08       42.75     15.38 o 
   1   5  14        4.95        5.08      7.69 o 
   2   5  14       18.81       18.60      6.85 o 
  -3   6  14        1.34        0.18      7.74 o 
  -2   6  14       20.26       21.13     11.76 o 
  -1   6  14        0.53        8.44      8.58 o 
   0   6  14        0.97       17.24     10.08 o 
   1   6  14       36.39       29.93     15.30 o 
  -1  -7  15        0.19        6.50     10.12 o 
   0  -7  15        2.04        0.00      6.68 o 
   1  -7  15        0.38        7.74      7.74 o 
   2  -7  15       10.25       28.16     14.54 o 
  -2  -6  15       10.67        5.61      7.38 o 
  -1  -6  15        8.36       13.44      9.81 o 
   0  -6  15       12.89        7.96     10.70 o 
   1  -6  15        1.69        2.83      8.67 o 
   2  -6  15       38.74       44.08     17.99 o 
   3  -6  15        2.88        6.63      9.24 o 
   4  -6  15        2.89        1.77      9.33 o 
  -3  -5  15       32.28       21.13      9.06 o 
  -2  -5  15        8.08       13.46     10.81 o 
  -1  -5  15        5.06        8.89      7.78 o 
   0  -5  15       19.79       13.88     10.52 o 
   1  -5  15        6.21        5.13      7.69 o 
   2  -5  15       71.94       63.40     19.58 o 
   3  -5  15        0.33        0.00      7.16 o 
   4  -5  15        3.73       13.31     10.70 o 
  -4  -4  15       73.03       93.11     23.12 o 
  -3  -4  15        1.37        3.09      6.76 o 
  -2  -4  15        3.13        9.77      8.09 o 
  -1  -4  15        0.97        1.92      4.43 o 
   0  -4  15      130.25      134.87     15.99 o 
   1  -4  15        2.46       12.02      9.11 o 
   2  -4  15      165.34      128.43     26.70 o 
   3  -4  15      124.82      109.60     25.16 o 
   4  -4  15        0.59        2.92      6.41 o 
   5  -4  15        0.07        0.00      6.72 o 
  -4  -3  15        0.33        0.00      6.32 o 
  -3  -3  15      110.59      137.98     26.79 o 
  -2  -3  15        7.78        4.95      7.47 o 
  -1  -3  15       53.13       48.10     11.74 o 
   0  -3  15      328.54      322.95     20.78 o 
   1  -3  15       17.83       36.70      9.05 o 
   2  -3  15      133.48      163.09     27.81 o 
   3  -3  15       48.67       62.91     18.26 o 
   4  -3  15        0.13        0.00      5.97 o 
   5  -3  15       35.82       44.17     16.40 o 
  -5  -2  15       15.70       20.42     10.43 o 
  -4  -2  15       39.57       34.84     13.26 o 
  -3  -2  15       46.86       48.67     15.08 o 
  -2  -2  15        0.17       13.88      8.49 o 
  -1  -2  15       53.68       60.64     10.28 o 
   0  -2  15      266.03      266.91     18.63 o 
   1  -2  15       38.42       41.34      9.47 o 
   2  -2  15       50.04       75.30     20.82 o 
   3  -2  15       59.77       87.69     13.50 o 
   4  -2  15        3.74        0.00      7.34 o 
   5  -2  15       17.30       16.93     10.48 o 
  -5  -1  15       18.68       35.54     15.25 o 
  -4  -1  15       32.50       33.02     11.27 o 
  -3  -1  15       11.32        3.71      8.89 o 
  -2  -1  15       65.15       69.28     17.86 o 
  -1  -1  15        4.50        9.73      7.56 o 
   0  -1  15      488.20      478.20     24.65 o 
   1  -1  15       48.36       63.04     11.58 o 
   2  -1  15       17.55       20.17      6.96 o 
   3  -1  15       11.19       12.90      5.95 o 
   4  -1  15        2.79       14.38      5.55 o 
   5  -1  15        8.70       15.78      9.11 o 
  -5   0  15       45.45       70.82     22.64 o 
  -4   0  15       83.14       80.46     22.68 o 
  -3   0  15       27.87       37.80     13.97 o 
  -2   0  15        2.34        0.00      6.28 o 
  -1   0  15      554.34      473.40     38.55 o 
   0   0  15        0.40        0.83      4.03 o 
   1   0  15       55.82       74.50     12.85 o 
   2   0  15        1.36        0.00      3.77 o 
   3   0  15       18.18       20.17      6.68 o 
   4   0  15        4.45        5.01     16.95 o 
   5   0  15       13.40       13.69      6.75 o 
  -5   1  15       31.32       32.72     16.67 o 
  -4   1  15       17.69       24.18     12.78 o 
  -3   1  15       87.25       62.64     19.58 o 
  -2   1  15       83.02       97.92     23.43 o 
  -1   1  15       19.69       23.78     11.27 o 
   0   1  15       54.43       50.35     15.38 o 
   1   1  15       33.66       33.29     13.53 o 
   2   1  15       23.97       36.04      8.02 o 
   3   1  15       47.70       38.47     10.47 o 
   4   1  15        1.80       13.06      5.78 o 
   5   1  15        4.39        7.36      7.11 o 
  -5   2  15        8.76        9.64     10.39 o 
  -4   2  15        6.47       17.64     12.86 o 
  -3   2  15       50.85       68.92     20.91 o 
  -2   2  15        6.53        0.00      7.29 o 
  -1   2  15      222.79      224.45     33.02 o 
   0   2  15       73.52       64.94     18.26 o 
   1   2  15       48.06       69.08     12.60 o 
   2   2  15        3.37       11.50      5.30 o 
   3   2  15        1.49        3.62      5.78 o 
   4   2  15       92.18       82.88     14.07 o 
  -5   3  15        0.46       16.22     11.36 o 
  -4   3  15        0.01        7.96     10.12 o 
  -3   3  15       21.24       23.56     11.41 o 
  -2   3  15        0.85        0.00      8.36 o 
  -1   3  15      381.50      362.39     36.38 o 
   0   3  15       76.54       68.13     19.89 o 
   1   3  15       27.60       31.82      8.29 o 
   2   3  15        0.30        0.00      4.25 o 
   3   3  15        1.52       14.70     15.98 o 
   4   3  15       12.13       18.91      7.88 o 
  -5   4  15        0.00        0.00     11.49 o 
  -4   4  15       21.01       20.37     10.14 o 
  -3   4  15        0.30        0.00     10.48 o 
  -2   4  15        0.53        6.68      8.31 o 
  -1   4  15        0.00        9.24      9.02 o 
   0   4  15       35.53       45.89     15.96 o 
   1   4  15        0.00        0.00      6.37 o 
   2   4  15       11.78       16.36      6.85 o 
   3   4  15       28.30       41.71      9.96 o 
  -4   5  15        9.91        6.26     13.79 o 
  -3   5  15        7.27        3.14     10.39 o 
  -2   5  15        0.07       14.28      9.64 o 
  -1   5  15       81.76       85.59     22.41 o 
   0   5  15        0.04        0.44      8.80 o 
   1   5  15       22.79       20.47     12.51 o 
   2   5  15       20.87       31.64      8.44 o 
  -2   6  15        1.57        0.00      8.09 o 
  -1   6  15        4.36       11.98      8.53 o 
   0   6  15       35.01       41.47     14.77 o 
   1  -7  16        0.56        6.50      9.64 o 
  -2  -6  16       46.29       41.42     15.52 o 
  -1  -6  16        4.43       11.94      9.46 o 
   0  -6  16       38.62       48.37     17.82 o 
   1  -6  16       14.55       23.56     12.64 o 
   2  -6  16       10.37        8.49     10.17 o 
   3  -6  16       84.86       57.12     21.09 o 
  -3  -5  16        5.01        6.85      7.87 o 
  -2  -5  16      108.22      116.89     24.23 o 
  -1  -5  16       22.67       32.76     13.00 o 
   0  -5  16       10.70       12.07      8.97 o 
   1  -5  16        9.05       16.76     10.48 o 
   2  -5  16       63.39       50.97     17.37 o 
   3  -5  16       16.00        9.73      9.33 o 
   4  -5  16        9.62        3.36      8.49 o 
  -4  -4  16       11.52       15.47      9.24 o 
  -3  -4  16       68.12       84.93     20.03 o 
  -2  -4  16       15.21       17.51      8.40 o 
  -1  -4  16       66.68       69.55     12.33 o 
   0  -4  16       72.78       62.20     18.48 o 
   1  -4  16        1.12       11.01      8.89 o 
   2  -4  16      181.36      201.15     31.96 o 
   3  -4  16        0.12        9.46      7.34 o 
   4  -4  16        0.61        2.87      7.34 o 
  -4  -3  16       29.19       19.19     10.88 o 
  -3  -3  16       10.86       13.48      8.13 o 
  -2  -3  16        0.20        0.00      5.88 o 
  -1  -3  16        0.63        3.76      6.68 o 
   0  -3  16        4.73        6.40      5.14 o 
   1  -3  16       32.63       36.06      8.15 o 
   2  -3  16        2.70        8.89      7.65 o 
   3  -3  16      121.12      107.30     25.86 o 
   4  -3  16        5.31        4.20      7.21 o 
   5  -3  16        2.81        0.00      6.72 o 
  -4  -2  16        6.46        9.46      7.78 o 
  -3  -2  16      117.29      115.61     25.95 o 
  -2  -2  16       25.57       15.78      8.71 o 
  -1  -2  16       11.85       19.58      9.73 o 
   0  -2  16      347.32      313.07     56.77 o 
   1  -2  16       24.67       36.40      8.92 o 
   2  -2  16      483.04      693.91     89.61 o 
   3  -2  16       27.12       41.03     15.25 o 
   4  -2  16       58.47       50.13     16.67 o 
   5  -2  16        4.66        0.00      6.32 o 
  -5  -1  16       36.11       52.43     16.67 o 
  -4  -1  16       32.27       40.32     15.65 o 
  -3  -1  16        0.66        8.58      9.15 o 
  -2  -1  16        2.16        4.16      6.90 o 
  -1  -1  16       32.95       32.94     13.22 o 
   0  -1  16       87.02       86.05     13.52 o 
   1  -1  16        0.12        0.18      4.59 o 
   2  -1  16       25.75       36.51      8.20 o 
   3  -1  16       33.65       49.44     10.55 o 
   4  -1  16        6.45       17.37     13.88 o 
   5  -1  16        0.96       18.48      9.42 o 
  -5   0  16        4.52        0.00      9.11 o 
  -4   0  16       16.09       17.46     10.17 o 
  -3   0  16       36.15       29.80     13.04 o 
  -2   0  16       19.72       31.65     13.62 o 
  -1   0  16      311.25      290.94     31.17 o 
   0   0  16      114.79      118.75     25.33 o 
   1   0  16       66.27       71.52     14.88 o 
   2   0  16        2.17        2.14      5.22 o 
   3   0  16       67.92       64.19     11.46 o 
   4   0  16        3.52       11.45      9.26 o 
  -5   1  16        2.15        7.16     10.79 o 
  -4   1  16        7.56        5.04      9.73 o 
  -3   1  16        7.39        0.00      8.18 o 
  -2   1  16       37.22       33.20     13.00 o 
  -1   1  16        1.84        7.25      8.00 o 
   0   1  16       18.90       33.60     13.66 o 
   1   1  16       61.09       55.26     11.96 o 
   2   1  16       15.47       17.09      9.17 o 
   3   1  16        0.87        9.93      8.69 o 
   4   1  16        0.04        8.92      5.76 o 
  -5   2  16        8.39       11.19     10.35 o 
  -4   2  16        4.12       10.96      9.73 o 
  -3   2  16       17.75       28.25     14.01 o 
  -2   2  16       10.73       12.86     10.35 o 
  -1   2  16       30.24       38.37     14.59 o 
   0   2  16      178.79      153.36     28.16 o 
   1   2  16        9.74       17.95      6.53 o 
   2   2  16        1.07        4.14      8.38 o 
   3   2  16       66.07       64.73     13.47 o 
   4   2  16       11.51       13.68      6.90 o 
  -4   3  16        9.87       11.89     11.19 o 
  -3   3  16       30.85       44.25     15.61 o 
  -2   3  16       10.30        6.81      9.20 o 
  -1   3  16        4.59        4.33      6.76 o 
   0   3  16      363.94      278.56     33.07 o 
   1   3  16       14.45        7.12      7.21 o 
   2   3  16        0.00        1.90      4.70 o 
   3   3  16       26.48       21.21      7.55 o 
  -4   4  16        7.75       16.72     10.00 o 
  -3   4  16        0.11        2.25      8.27 o 
  -2   4  16        7.80       26.13     11.10 o 
  -1   4  16        0.33        2.52      7.38 o 
   0   4  16        1.56        9.37      7.87 o 
   1   4  16       56.21       47.92     16.62 o 
   2   4  16        1.55        4.36      5.92 o 
  -3   5  16        3.40        5.66     10.35 o 
  -2   5  16        6.27       14.77      9.11 o 
  -1   5  16        0.85        7.87     10.17 o 
   0   5  16        4.37        9.95      8.13 o 
   1   5  16        4.09       14.72      8.75 o 
  -1  -6  17        0.13        6.72      8.36 o 
   0  -6  17       40.27       46.07     16.14 o 
   1  -6  17        4.44        9.73     10.26 o 
   2  -6  17        1.32        3.14      7.52 o 
  -1  -5  17        0.06        2.79      6.85 o 
   0  -5  17       55.20       45.09     16.62 o 
   1  -5  17        6.31        4.02      8.36 o 
   2  -5  17       49.21       29.05     14.72 o 
   3  -5  17       26.27       27.01     14.99 o 
  -3  -4  17        7.87        8.40      9.95 o 
  -2  -4  17       14.67       31.92     11.76 o 
  -1  -4  17       20.51       31.52     10.43 o 
   0  -4  17        8.30       17.99     10.88 o 
   1  -4  17        0.20        9.81      8.62 o 
   2  -4  17        0.03        6.06      8.13 o 
   3  -4  17       86.94       87.45     22.64 o 
   4  -4  17        8.72        6.06      8.09 o 
  -4  -3  17       19.62       44.87     16.67 o 
  -3  -3  17       30.15       40.01     13.88 o 
  -2  -3  17        5.18       22.86      9.28 o 
  -1  -3  17        3.15       12.33      8.09 o 
   0  -3  17       40.77       48.14     17.75 o 
   1  -3  17       11.61       16.93     11.61 o 
   2  -3  17        0.35        0.00      6.37 o 
   3  -3  17        0.14        0.00      6.68 o 
   4  -3  17        0.12        0.00      6.32 o 
  -4  -2  17       61.77       79.00     21.13 o 
  -3  -2  17        1.46        0.88      6.90 o 
  -2  -2  17       39.85       45.54     14.59 o 
  -1  -2  17       10.84        3.63      7.74 o 
   0  -2  17      202.65      192.45     19.73 o 
   1  -2  17        1.47        8.83      6.14 o 
   2  -2  17       26.58       47.79     23.36 o 
   3  -2  17       18.05       28.12     12.20 o 
   4  -2  17        0.01        0.00      5.13 o 
  -4  -1  17       17.59       22.77     13.09 o 
  -3  -1  17       62.57      123.65     26.26 o 
  -2  -1  17       11.40       28.16     11.89 o 
  -1  -1  17        0.12       14.99      8.80 o 
   0  -1  17        0.12       13.35      8.36 o 
   1  -1  17       93.09      132.98     17.26 o 
   2  -1  17       21.81       27.04      8.31 o 
   3  -1  17       32.09       33.05      7.83 o 
   4  -1  17        0.01        0.00      6.85 o 
  -4   0  17        6.59       12.82      7.16 o 
  -3   0  17        5.86       20.34     10.57 o 
  -2   0  17       35.65       50.18     16.93 o 
  -1   0  17       35.56       35.63     14.24 o 
   0   0  17        8.66        0.00      6.99 o 
   1   0  17       60.67       59.71     11.92 o 
   2   0  17       25.00       35.75     10.68 o 
   3   0  17       11.34        9.76      6.48 o 
   4   0  17        4.14        0.00      6.68 o 
  -4   1  17        0.04        0.00      8.27 o 
  -3   1  17        5.03        2.61      8.71 o 
  -2   1  17        4.42        2.21      8.53 o 
  -1   1  17       13.93       12.60      9.55 o 
   0   1  17      365.90      307.79     33.42 o 
   1   1  17        1.23       11.05      7.83 o 
   2   1  17        7.73        8.63     10.52 o 
   3   1  17       43.01       30.24     14.43 o 
   4   1  17       17.73       28.84      8.30 o 
  -4   2  17        0.76        7.65      9.95 o 
  -3   2  17       10.71       10.61      9.02 o 
  -2   2  17       10.60       14.15     11.01 o 
  -1   2  17       43.69       44.03     16.22 o 
   0   2  17       15.49       28.12     11.01 o 
   1   2  17       77.18       71.88     20.20 o 
   2   2  17        4.57        8.33      8.91 o 
   3   2  17       34.30       61.14     18.08 o 
  -4   3  17       35.60       72.15     21.75 o 
  -3   3  17       47.11       93.06     24.49 o 
  -2   3  17       10.96       19.23     11.80 o 
  -1   3  17       59.38       57.16     18.88 o 
   0   3  17       19.17       18.04     10.57 o 
   1   3  17       19.09       14.63     11.54 o 
   2   3  17        0.12       18.04      9.06 o 
  -3   4  17       21.87       19.05     11.10 o 
  -2   4  17        0.06        0.00      8.09 o 
  -1   4  17        8.76        4.24      8.58 o 
   0   4  17        7.32        2.48      8.31 o 
   1   4  17        1.81        7.74      8.58 o 
  -2   5  17        1.86       13.04      9.59 o 
  -1   5  17        0.26        0.00      8.53 o 
   0   5  17        9.81       20.20     10.61 o 
   0  -5  18        0.65        2.74      8.58 o 
   1  -5  18       30.56       26.88     13.17 o 
   2  -5  18        0.08        2.08      7.12 o 
  -2  -4  18       14.03       24.14      8.84 o 
  -1  -4  18        0.26        0.00      7.87 o 
   0  -4  18       49.94       40.67     14.24 o 
   1  -4  18        9.63       17.99     11.23 o 
   2  -4  18       26.13       17.29     11.45 o 
   3  -4  18        1.00        2.52      8.44 o 
  -3  -3  18        3.40       10.96      9.15 o 
  -2  -3  18       32.71       42.09     14.41 o 
  -1  -3  18        1.90        3.85      8.49 o 
   0  -3  18        0.72        0.00      4.87 o 
   1  -3  18       39.11       52.57     17.60 o 
   2  -3  18       29.07       33.95     13.48 o 
   3  -3  18       53.65       59.06     17.64 o 
  -4  -2  18       24.65       39.35     13.84 o 
  -3  -2  18       18.03       30.77     11.98 o 
  -2  -2  18       69.26       79.00     20.78 o 
  -1  -2  18        8.07       12.91      8.49 o 
   0  -2  18       12.86       20.73     10.04 o 
   1  -2  18       79.16       85.42     14.94 o 
   2  -2  18        8.59        7.54      8.82 o 
   3  -2  18       30.25       55.09     17.95 o 
   4  -2  18       30.11       32.05     13.31 o 
  -4  -1  18        0.47        1.24      7.34 o 
  -3  -1  18       19.18       22.41     10.61 o 
  -2  -1  18       11.99       25.51     11.67 o 
  -1  -1  18        7.87       13.48      7.60 o 
   0  -1  18       48.39       47.92     16.89 o 
   1  -1  18        2.33        1.65      4.96 o 
   2  -1  18      145.87      194.85     22.04 o 
   3  -1  18        1.00        0.00     12.18 o 
   4  -1  18        7.06       12.86      9.55 o 
  -4   0  18       29.21       20.60      9.59 o 
  -3   0  18        7.48        8.97      8.71 o 
  -2   0  18        1.60        6.99      7.43 o 
  -1   0  18       53.51       55.93     19.05 o 
   0   0  18      175.46      155.93     30.20 o 
   1   0  18       49.64       50.22     16.22 o 
   2   0  18      157.61      156.11     20.74 o 
   3   0  18        3.89        0.54      6.08 o 
  -4   1  18       14.51        3.89     10.52 o 
  -3   1  18        0.56        7.74      8.05 o 
  -2   1  18        4.79        0.97      7.03 o 
  -1   1  18        5.04        3.54      9.02 o 
   0   1  18        0.24        4.33      7.12 o 
   1   1  18       37.36       37.93     15.83 o 
   2   1  18       10.30       23.22      8.22 o 
   3   1  18        5.02       11.69      8.25 o 
  -4   2  18        6.82        4.69      9.77 o 
  -3   2  18        0.00        0.00      7.91 o 
  -2   2  18       20.52       36.47     15.96 o 
  -1   2  18      123.50      121.80     27.94 o 
   0   2  18       10.51        9.15     10.04 o 
   1   2  18        9.49       25.02     12.29 o 
   2   2  18       30.75       46.38     16.14 o 
  -3   3  18        1.36       15.38     11.41 o 
  -2   3  18       28.89       23.70     13.48 o 
  -1   3  18        2.85        0.00      7.34 o 
   0   3  18       10.68        9.95      7.34 o 
   1   3  18        1.31        0.00      6.76 o 
   2   3  18        0.03        7.07      7.60 o 
  -2   4  18        0.08        0.00      7.29 o 
  -1   4  18       43.13       58.67     17.60 o 
   0   4  18       33.96       31.88     14.94 o 
   0  -5  19        0.32        0.00      7.74 o 
   1  -5  19        9.43       31.61     12.73 o 
  -2  -4  19      160.54      170.12     30.77 o 
   1  -4  19        0.19        0.00      7.25 o 
   2  -4  19       17.88       35.41     13.75 o 
  -2  -3  19       23.39       22.02     12.29 o 
  -1  -3  19        8.11       10.26      9.42 o 
   0  -3  19        8.15       26.44     11.98 o 
   1  -3  19       10.52        5.92      7.03 o 
   2  -3  19        3.60        5.88      7.60 o 
   3  -3  19        8.69       15.12      9.73 o 
  -3  -2  19       42.63       58.80     18.74 o 
  -2  -2  19       15.88       33.82     14.01 o 
  -1  -2  19        7.06       30.02     11.54 o 
   0  -2  19        0.28        0.00      7.25 o 
   1  -2  19        3.97       13.13      8.69 o 
   2  -2  19       47.62       52.26     16.40 o 
   3  -2  19        0.09        0.00      8.00 o 
  -3  -1  19        3.99        8.53      9.51 o 
  -2  -1  19        6.30       14.10     10.21 o 
  -1  -1  19       24.96       32.32     12.33 o 
   0  -1  19       95.06       87.31     21.22 o 
   1  -1  19       23.08       47.79     14.15 o 
   2  -1  19        2.41       10.00      7.49 o 
   3  -1  19        0.88        5.81      5.91 o 
  -3   0  19        0.20        2.39      8.58 o 
  -2   0  19       40.71       52.39     15.83 o 
  -1   0  19        1.46        3.40      8.40 o 
   0   0  19       28.62       29.22     11.72 o 
   1   0  19       39.33       68.44     18.79 o 
   2   0  19        9.35       12.58      6.06 o 
   3   0  19        0.00        3.67      6.12 o 
  -3   1  19       56.83       58.14     18.44 o 
  -2   1  19        0.03       13.04      9.42 o 
  -1   1  19       13.89        9.90     10.52 o 
   0   1  19       83.64      119.76     28.12 o 
   1   1  19       32.05       53.41     16.84 o 
   2   1  19        0.32       16.93      8.18 o 
  -3   2  19       11.85        0.00      8.31 o 
  -2   2  19       40.07       36.25     15.56 o 
  -1   2  19       38.79       57.16     18.39 o 
   0   2  19       41.75       39.52     16.09 o 
   1   2  19        0.13        3.63      8.71 o 
   2   2  19       10.96        8.62      7.52 o 
  -2   3  19        7.84        6.72     11.05 o 
  -1   3  19       38.95       38.02     15.83 o 
   0   3  19       21.90       14.77      9.95 o 
   1   3  19        2.99       11.32      7.16 o 
  -1  -3  20        0.56        3.98      8.09 o 
   0  -3  20       19.85       48.10     15.92 o 
   1  -3  20        0.50        0.00      7.34 o 
   2  -3  20       13.79       27.19     10.52 o 
  -2  -2  20       39.36       58.09     15.96 o 
  -1  -2  20       25.89       28.03     12.78 o 
   0  -2  20        3.59       28.65     11.85 o 
   1  -2  20       34.52       74.05     17.60 o 
   2  -2  20       24.32       15.92     10.57 o 
  -2  -1  20       42.87       69.85     18.52 o 
  -1  -1  20        2.57        3.76     10.35 o 
   0  -1  20        0.02        0.00      8.97 o 
   1  -1  20       61.66       72.24     20.73 o 
   2  -1  20        4.57        5.55      8.40 o 
  -2   0  20        5.66        0.00      8.71 o 
  -1   0  20       34.51       23.39     12.42 o 
   0   0  20       34.64       34.13     14.19 o 
   1   0  20        7.97       10.70     10.39 o 
   2   0  20        2.01       12.16      9.77 o 
  -2   1  20       30.42       46.11     17.33 o 
  -1   1  20        0.68        4.69      8.67 o 
   0   1  20        1.30        0.00      8.18 o 
   1   1  20       44.30       27.72     15.56 o 
  -1   2  20       28.58       15.08     12.86 o 
   0   2  20        0.03        0.00      7.21 o 
   0  -2  21        7.80       33.51     13.48 o 
  -1  -1  21       24.23       23.12     11.72 o 
   0  -1  21       10.20        5.79     11.36 o 
   1  -1  21        2.85       12.16     11.45 o 
  -1   0  21        0.56       12.38     10.39 o 
   0   0  21        2.10        0.00     10.65 o 
                                                 
